# Supplementary material for: High-Throughput Sequencing Reveals H2O2 Stress-Associated MicroRNAs and a Potential Regulatory Network in Brachypodium distachyon Seedlings
Source: Front Plant Sci. 2016 Oct 20;7:1567. doi: 10.3389/fpls.2016.01567 (PMC5071335; doi:10.3389/fpls.2016.01567)
Supplement: Table S1 — All the RT-qPCR and RACE primers used in this study. [file Table1.XLSX]

## Sheet: Sheet1
Table S1. All the RT-qPCR and RACE primers used in this study
Name	Sequence
RT-qPCR primers for miRNAs
bdi-miR159a-3p	GCTTGGATTGAAGGGAGCTCT
bdi-miR159b-3p.1	TTTGGATTGAAGGGAGCTCTG
bdi-miR169b	TAGCCAAGGATGACTTGCCGG
bdi-miR169d	TAGCCAAGAATGACTTGCCTA
bdi-miR397a	TCATTGAGTGCAGCGTTGATG
bdi-miR528-5p	GGAAGGGGCATGCAGAGGA
bdi-miR160a/b/c/d-5p	TGCCTGGCTCCCTGTATGCCA
bdi-miR168	GCTTGGTGCAGATCGGGAC
5.8S rRNA	CCTGCCTGGGCGTCACGC
RT-qPCR primers for target genes
RT-Bradi1g09030-F	TTGGGAGGATTCACAAAAGC
RT-Bradi1g09030-R	GGGAAGATTGCAACCACTGT
RT-Bradi1g24110-F	GGCAAACCCAGCTATGCTTG
RT-Bradi1g24110-R	GATGTCAATGGTGGGACGGT
RT-Bradi2g53010-F	GCACAAAGCCCTTCACTTGG
RT-Bradi2g53010-R	ATGTTGCTCCACGAGGAAGG
RT-Bradi1g36540-F	AAACGGTCCCTCATCGTGTC
RT-Bradi1g36540-R	CCATGTCCAGCCTGAACCAT
RT-Bradi2g23350-F	GGAAGAATGACACGGAGGCA
RT-Bradi2g23350-R	TTCATTGTGAAGGCGTCGGA
RT-Bradi3g03407-F	CTACTTCTCGGCGATGACCC
RT-Bradi3g03407-R	GTCGAAGGGGCCGATAGAAG
RT-Bradi3g19170-F	GTGTTCCACCACTAGCAGCT
RT-Bradi3g19170-R	ACGATTGCCTGCCTACACAA
RT-Bradi5g24267-F	ACTGTCGACGCACATTCAGT
RT-Bradi5g24267-R	CGCAGCCTGAAAACAGCTTT
RT-Bradi1g42810-F	AACGGAGACCACAAGTGCAA
RT-Bradi1g42810-R	TGGAGCCTGCTGGTTAAAGG
RT-Bradi1g06530-F	GTGGCCACCTTTATCGTCCA
RT-Bradi1g06530-R	GGTTGTTCAGCAAGTGCCTG
RT-Bradi2g55497-F	CAAGTTCCACAGCAAAGGCC
RT-Bradi2g55497-R	GTCCGAACAACTTGCTGCTG
RT-Bradi4g10380-F	GCCAGATCTCAAGGAGTTGC
RT-Bradi4g10380-R	CGTTTGCGCTTAGATTCACA
RT-Bradi1g14810-F	TGTTCTCGTGCAACTTCTGC
RT-Bradi1g14810-R	GAGTGAGCGTGATGGTGGTA
RT-BdSamDC-F	TGCTAATCTGCTCCAATGGC
RT-BdSamDC-R	GACGCAGCTGACCACCTAGA
BdActin-F	CCCGATGGACAGGTTATCACTA
BdActin-R	ATAGAGCCACCAATCCAAACAC
RACE primers
bdi-miR160b-5p_Outer1	ATTCGTGACCTTGGGATGAG
bdi-miR160b-5p_inner1	CAGATGTATTTCCTGCCTTCG
bdi-miR159b-3p.1_Outer1	GCATTTCCTGCTCTCCAGAA
bdi-miR159b-3p.1_inner1	TGTGCAGGAGAAATTTTGGA
bdi-miR397a_Outer1	CGGAGTGCCAGTGTAGTTCC
bdi-miR397a_inner1	AGCGGGTAGAATGGGAAGTT
novel_mir_152_Outer1	CCGCGTTGTAGGGTCATC
novel_mir_152_inner1	ATGTCAGGGAGGCACGTTT
novel_mir_222_Outer1	GCAGGACATCATCATCACTAAGCTG
novel_mir_222_inner1	AACTGCAGCAAGTCCACTAACTGTG
