# Supplementary material for: High-Throughput Sequencing Reveals H2O2 Stress-Associated MicroRNAs and a Potential Regulatory Network in Brachypodium distachyon Seedlings
Source: Front Plant Sci. 2016 Oct 20;7:1567. doi: 10.3389/fpls.2016.01567 (PMC5071335; doi:10.3389/fpls.2016.01567)
Supplement: Table S3 — The known B. distachyon miRNAs identified in this study. [file Table3.XLSX]

## Sheet: Sheet1
Table S3. The known B. distachyon miRNAs identified in this study
miR_Name	Control count	Treated count	Total
bdi-miR168	556771	571620	1128391
bdi-miR156c	398978	544534	943512
bdi-miR156b-5p	323007	450960	773967
bdi-miR156d-5p	323005	450953	773958
bdi-miR528-5p	35286	258962	294248
bdi-miR166e	42972	38951	81923
bdi-miR166c	42969	38949	81918
bdi-miR166b	42916	38913	81829
bdi-miR166a	41195	38208	79403
bdi-miR166d	40993	38011	79004
bdi-miR167d	34246	31539	65785
bdi-miR167c	34217	31519	65736
bdi-miR408	591	17135	17726
bdi-miR159b-3p.1	0	13452	13452
bdi-miR5163b-3p	7404	5939	13343
bdi-miR167a	5340	5074	10414
bdi-miR167b	5332	5063	10395
bdi-miR166f	4682	4134	8816
bdi-miR396a	3822	4627	8449
bdi-miR396b	3782	4584	8366
bdi-miR396f	3782	4584	8366
bdi-miR164a	2625	2983	5608
bdi-miR164e	2419	2772	5191
bdi-miR164b	2413	2776	5189
bdi-miR164d	2413	2776	5189
bdi-miR172a	1820	2190	4010
bdi-miR5163	1206	974	2180
bdi-miR444	1401	726	2127
bdi-miR397a	270	1798	2068
bdi-miR397b	270	1798	2068
bdi-miR169a	1202	541	1743
bdi-miR5168	817	842	1659
bdi-miR166h-3p	804	831	1635
bdi-miR156	670	849	1519
bdi-miR1432	673	778	1451
bdi-miR169c	785	594	1379
bdi-miR169f	786	592	1378
bdi-miR164c	596	671	1267
bdi-miR390	670	559	1229
bdi-miR390b	670	559	1229
bdi-miR529	555	631	1186
bdi-miR396e	284	342	626
bdi-miR5176-3p	312	313	625
bdi-miR171d	283	314	597
bdi-miR171b	280	316	596
bdi-miR171c	277	311	588
bdi-miR9480a/b	241	141	382
bdi-miR396c	155	219	374
bdi-miR396d	155	219	374
bdi-miR827	113	227	340
bdi-miR169b	235	91	326
bdi-miR9484	188	127	315
bdi-miR5169	147	153	300
bdi-miR5165	165	125	290
bdi-miR7719-5p	108	162	270
bdi-miR169j	165	75	240
bdi-miR5179	114	110	224
bdi-miR393b	95	108	203
bdi-miR395f	51	150	201
bdi-miR395c	50	149	199
bdi-miR395h	50	149	199
bdi-miR395j	50	149	199
bdi-miR395k	50	149	199
bdi-miR395l	50	149	199
bdi-miR395e	49	148	197
bdi-miR395b	48	148	196
bdi-miR395g	48	148	196
bdi-miR395i	48	148	196
bdi-miR395m	48	148	196
bdi-miR395n	48	148	196
bdi-miR398b	35	160	195
bdi-miR395a	48	145	193
bdi-miR5200a/b-3p	102	86	188
bdi-miR5175a	92	86	178
bdi-miR5202	100	73	173
bdi-miR5054	47	72	119
bdi-miR164f	41	77	118
bdi-miR169k	93	18	111
bdi-miR7763-5p	55	36	91
bdi-miR1878	41	41	82
bdi-miR5172	41	41	82
bdi-miR5201	36	36	72
bdi-miR399d	31	37	68
bdi-miR160d	56	9	65
bdi-miR160a	55	9	64
bdi-miR160b	56	7	63
bdi-miR160c	54	7	61
bdi-miR319b	31	30	61
bdi-miR5176-5p	30	30	60
bdi-miR5170	32	27	59
bdi-miR5182	28	31	59
bdi-miR9486b	26	33	59
bdi-miR169e	36	20	56
bdi-miR169g	34	20	54
bdi-miR393a	28	25	53
bdi-miR7770-3p	43	0	43
bdi-MIR5181e	26	16	42
bdi-miR5173	16	19	35
bdi-miR159	5	29	34
bdi-miR5281b	18	13	31
bdi-miR172b	16	10	26
bdi-miR7776-3p.2	0	26	26
bdi-miR5181b	11	14	25
bdi-miR5203	15	10	25
bdi-miR169d	22	1	23
bdi-miR5068	12	9	21
bdi-miR9489	10	11	21
bdi-miR169h	9	9	18
bdi-miR5199	8	8	16
bdi-miR5171	10	5	15
bdi-miR160e	11	3	14
bdi-miR169i	12	1	13
bdi-miR156h-3p	7	5	12
bdi-miR5178	5	5	10
bdi-miR399b	6	3	9
bdi-miR5183	4	5	9
bdi-miR5062a	4	3	7
bdi-miR5062b	4	3	7
bdi-miR5164	5	2	7
bdi-miR5177	5	1	6
bdi-miR1122	3	2	5
bdi-miR1139	1	4	5
bdi-miR395d	2	3	5
bdi-miR530a/b	0	5	5
bdi-miR1135	4	0	4
bdi-miR5059	2	2	4
bdi-miR5180a	1	2	3
bdi-miR5180b	1	2	3
bdi-miR5184	1	2	3
bdi-miR5198	1	2	3
bdi-miR171a	2	0	2
bdi-miR394	1	1	2
bdi-miR5065	1	1	2
bdi-miR5174	0	2	2
bdi-miR5185a	2	0	2
bdi-miR5185b	2	0	2
bdi-miR162	0	1	1
bdi-miR398a	0	1	1
bdi-miR398c	0	1	1
bdi-miR5061	1	0	1
bdi-miR5066	0	1	1
bdi-miR5167	0	1	1
bdi-miR5181a	0	1	1
bdi-miR5200	0	1	1
