# Supplementary material for: High-Throughput Sequencing Reveals H2O2 Stress-Associated MicroRNAs and a Potential Regulatory Network in Brachypodium distachyon Seedlings
Source: Front Plant Sci. 2016 Oct 20;7:1567. doi: 10.3389/fpls.2016.01567 (PMC5071335; doi:10.3389/fpls.2016.01567)
Supplement: Table S4 — The novel B. distachyon miRNAs identified in this study. [file Table4.XLSX]

## Sheet: Sheet1
Table S4. The novel B. distachyon miRNAs identified in this study
Novel_miRNA_name	Novel_miRNA_sequence	Length	First nucleotide	Control_count	Treated_count	Total_count	homologies	Location	Precursor	Structure	MFE
novel_mir_59	CTGACAGAAGAGAGTGAGCAC	21	C	10912	15604	26516	bdi-miR156g-5p, bdi-miR156g, bdi-miR156i	Bd2:4030669:4031034:+	AATGGTGTCGTGAGTGGAAGCTGACAGAAGAGAGTGAGCACCCATGGTGTTTCGTTTGCATCAAGGACATGCCAGGGAGCTATGCGTGCTCACTGCTCTATCTGTCAGCCAGCCACTGATGAGGCTTCATTTCTCCCATGCGATCACACGCAGCTGTTCATACTTCATACACATCATAGTAGCTACGGTTTTTAATTTGCAGTATTTGCCTTGCATGATCGAAGAGGCAGATGGAGGGGAGCTGGGTCTTTGGAGGTTTGACAGAAGAGAGTGAGCACACGCGGTGGTTTCCTAGCATGCAGGAGCCATGCTGGGAGCTGCGCGTGCTCACCCTCTCTCTGTCAGCCGTTCACCATGCCCCATATC	...(((.((((.(((((..((((((((((((((((((((((.((((((...((.((.((((.......)))).)).)))))))).))))))))).)))).)))))))))...))))).)))).)))......(((((.(((((........((((((...((((.............))))...))))))......))))).((((((((((...........))))))))))...)))))..((((...(((.((((.((((((((((.((((((((.((((((....(((((((((((....).)))))))))))))))).)))))))).)))).)))))))))).....))).))))......	-164.06
novel_mir_54	TTTTTCCTTCGGCTGACACGTA	22	T	1478	1291	2769	bdi-miR7773-3p	Bd1:64869277:64869363:-	ATGGACGGCATACGGGTCAACGAAGGAAAAATTCAGGCTCTTGAGTTGGCCTGAATTTTTCCTTCGGCTGACACGTACGCCATCCAA	.((((.(((.((((.((((.(((((((((((((((((((........)))))))))))))))))))..)))).)))).))).)))).	-52.6
novel_mir_58	TGAAGCTGCCAGCATGATCTGAA	23	T	471	302	773	bdi-miR167c-5p	Bd1:71590932:71591104:-	GCTTGTGCGCCACAAGTAGATGAAGCTGCCAGCATGATCTGAACTCCACGCACCACATGTGTATCTTGGTGCTGTGTACTCGATCTTCAGATTGATTACATGCACGCATGAGAAACTGTGCAGGCGATCTGCAGATCATCTGGCAGCTTCATTTTCTCATGGCAGCACACCGG	...(((((((((..((.(((((((((((((((.((((((((.......(((..((((.((...((.((((((.(((((.((((((....)))))).))))))))).)).))...))))))...))).....))))))))))))))))))))))).))..)))).)))))....	-83.1
novel_mir_96	TTATGGATTGAAGGGAGTACA	21	T	337	288	625		Bd2:50001184:50001288:-	AAGTGTCTCAGATTTTGTACTCCCTCCGATCCATAAAAAGTGTTGTTCACTTAGTACAAAATGGGCGACACTTTTTATGGATTGAAGGGAGTACAAAGTTGTACT	.((((.....(((((((((((((((.(((((((((((((((((((((((.((......)).))))))))))))))))))))))).))))))))))))))).))))	-55.6
novel_mir_49	TGGAGATTGACTTAGAAGCGG	21	T	259	235	494	bdi-miR5185l-3p	Bd1:50986582:50986687:-	TCACTTATATCCCGCTTCTAAGTCAATCTCTAAATCCACGAGTCAAATTCAATGCTTATATTTGACTTGTGGATTTGGAGATTGACTTAGAAGCGGGATTAGGCGG	.(.((((.((((((((((((((((((((((((((((((((((((((((...........)))))))))))))))))))))))))))))))))))))))))))).).	-70.8
novel_mir_155	TTTCTGAGGACGACAAGTGGG	21	T	238	253	491		Bd4:46384871:46385164:-	TGACACTGGGTCCCACCTGTCAGCCTCGGAAACAAGAAATGGCTTAGATTAATGAGTGCGATCTGCAGGTTCGTTTTTTGGCCAATTCGGGCGGGCCAGAAGCTTATATGGAGGGAAGGTAGTGACCAAGGGCCACCTCTTTCTCTCATATCTAACCTACCACATGCCATATTTCTCTACTTATACCTGCCTCAGGCCCACCCAAATCGGCACATAACCGGCCGAGAATCGGACTGAACCGCGTTAACCTAACCCAATTTTCGTTTCTGAGGACGACAAGTGGGACCCATTGTC	.((((.((((((((((.((((..((((((((((.((((.(((.((((.((((((..(((.....)))((((((.(((((((((.....(((.(((((.((.((.......(((((((((..(((.((...)).)))..))))))))).....................(((..........)))....)).)).))))).))).....((.......))))))))))).))))))......)))))).)))).))).)))).))))))))))..)))).)))))))))).))))	-120.4
novel_mir_22	CGTTCCCCACGGTCGGCGCCA	21	C	181	158	339		Bd1:52653960:52654125:+	AGCGTGTCGAAATCCGGGCGCCTGGCCGGTGGATGGGCAATGAAGTGGAAGGTGTCGAACGTCATCAACTCCGTCTGAGTCAATGACTTGTCATTGAAGAGGATGGAACCGCCGGGGCCATAACTCCAATGCACGCGTTCCCCACGGTCGGCGCCAATGACGAAGG	....(((((.......((((((.((((((.(((((((((.....((((..((((.(....).))))...(((((((...(((((((....)))))))...))))))).)))).((((......))))..))).).)).))).).)))))))))))..)))))....	-63.8
novel_mir_125	AGGTGGTTAGGATACTCGGCT	21	A	150	137	287		Bd3:42510770:42511046:-	GTCGTAGTCTAGGTGGTTAGGATACTCGGCTCTCACCCGAGAGACCCGGGTTCAAGTCCCGGCGACGGAATTTTTTCAATTTATAATTGAATTTTTTTGGTGTCGTTTATTGTTTCTCTTTCTCTAATTGATAGACGTGATGTCGTTATTTTCCCAATATGTTTCCAATTCTTTTTAAACATCCAATAGTGTTTTGTTTAACTCCTTTTCCTGTTGAGTTCTGGGCTGATTCTCGGCAAAAAGAACTGAAATATCTTGATCCCTGAAGTTGGACGAG	.((((..((.(((.((((((((((.((((.((((((..((((((((((((.......)))))((((((((....((((((.....))))))....)))..)))))......)))))))....((((.....)))).))).(((((..(((..((((....................((((((......))))))..((((((..........))))))...))))..)))...)))))...))).))))..)))))))))))))))......)))).	-65.1
novel_mir_6	TTTTGTTGGTGTAATTGATGG	21	T	117	115	232		Bd1:12436418:12436568:+	ATTGTTTTGACCATCAATTAGACTAACAAAATTTGAATTACGTATTATAAAAGTTATGCGATTGGGCCTTTCTTTCATATATGAATCCAGTAGTATAATTTTTATAACATATAATTTACATTTTGTTGGTGTAATTGATGGTCAAAGTTAG	....((((((((((((((((.(((((((((((.(((((((..(.(((((((((((((((.((((((...(((..........))))))))).))))))))))))))).)..))))))).))))))))))).))))))))))))))))....	-60.8
novel_mir_40	GCAGGTTGTTCTTGGCTAACA	21	G	222	0	222	bdi-MIR169b	Bd1:27159090:27159220:-	AGAGAGTGGAATGTAGCCAAGGATGACTTGCCGGGTATGTGCATGTACGCTTCAGGGAATTATATGCATCCCTGGTCTGAATCCATGCTGATATTTCCCGGCAGGTTGTTCTTGGCTAACATCTTGCTCTC	.(((((..(.(((((((((((((..((((((((((.(((((((((..((..(((((((..........)))))))..))....)))))..))))..))))))))))..))))))))).)))).)..)))))	-68.6
novel_mir_91	AGAATTTAGGATCGGAAGGAG	21	A	218	0	218		Bd2:42869249:42869353:-	TTGGGTTCTGTTACTTCCTCCGATCATAAATTCTTGTCATGGTTTTAGTACAAATTTGAACTAAAACCACGACAAGAATTTAGGATCGGAAGGAGTATAATTTAA	.((((((....((((((.(((((((.((((((((((((.((((((((((.((....)).)))))))))).)))))))))))).))))))).)))))).)))))).	-48.7
novel_mir_164	CCCGGTCGAGGACGGCCCCGCC	22	C	195	0	195	bdi-miR7768a-5p, bdi-miR7768a, bdi-miR7768b	Bd5:1447439:1447540:-	CCGCTGCGCTCCCGGTCGAGGACGGCCCCGCCGCAGCGCTCCCCTTCGCGCTGGAACTACGCAGGCGGCGGCGGCGCCGTCCTCGACCGGGAGCGCCGCGGA	((((.(((((((((((((((((((((.((((((((((((........))))))......((....)).)))))).))))))))))))))))))))).)))).	-85.5
novel_mir_160	CATGGTATTGTTTCGGCTCATG	22	C	136	31	167	bdi-miR171f	Bd5:21672246:21672358:+	GGTCGAAGAAGACGACATGGCATGGTATTGTTTCGGCTCATGTCCTTCTCGAGCTGATGGTCGGATGAGATGTGAGCCGAACCAATATCACCCATGTATTCTTCCTTCAGACA	.(((((((((((..((((((..((((((((.((((((((((((((.((.(((.(....).))))).).))))))))))))).)))))))).))))))..)))).)))).))).	-55.4
novel_mir_208	AATCGAGTAGCAGTCCGCGGT	21	A	0	137	137		Bd2:31319011:31319197:-	TTTCAGCCAGGACCGCTGACATGGTAGTCGATTTTCTCAAGATCTTTTTGCAAAATCACCATGCCCGAGCCGCCCCACGAGAGGCAAGCGGCCGCGCCCAGACGGGGATCCTGGGGCCCTGAGAACCACGCCGTTGCAAAAAAAAATCCCTGAGAAAATCGAGTAGCAGTCCGCGGTTCTTGCCGAA	.(((.((.((((((((.(((.((.((.((((((((((((.(((.(((((((((.........((.((.(((((....(....)....))))))).)).....(((((.((....)))))))............)))))))))...)))..)))))))))))).)).))))).)))))))).)).)))	-78
novel_mir_119	TAATTGAACTAGGAAGTGGGC	21	T	61	72	133		Bd3:14136103:14136211:-	CCCGTTAGTGGCCCACTTCTAGTTCAATTCTCAAATATCCTATTCAACTTTTGAGCCAAAATTGAATAGGAGATTCGATAATTGAACTAGGAAGTGGGCCATTCACAAG	...((.(((((((((((((((((((((((.((.(((.((((((((((.(((((...))))))))))))))).))).)).)))))))))).))))))))))))).))...	-54.6
novel_mir_175	AGGACCGGTGAAGGGGGCGGA	21	A	0	130	130		Bd1:48603542:48603723:+	CCCATGTCCGGTCCGCCCCCTTCGCCGGTCCTCCTCCGTCGCCGGTCCGCCCCCGTTTCCGGTCAGCCCCCTTCGTCGGTCCTCCTCCGTCGCCCGTCCGCCTCTGTCGTCGCCGGCCCTTTGTCCCCCGCAGTCGGACCGGCTACGGAGGAGGACCGGTGAAGGGGGCGGACTGGACATGG	.((((((((((((((((((((((((((((((((((((((.(((((((((...(((....)))...((......((.(((.......))).))...(((.((..(....)..)).)))............))...))))))))).))))))))))))))))))))))))))))))))))))))	-123.8
novel_mir_147	TCCCTCTCTCCCTTGAAGGCT	21	T	92	36	128	bdi-miR9482	Bd4:18009077:18009220:-	AACGGCACAGCTTTCTTGGATCCCTCTCTCCCTTGAAGGCTATTTTTTGGACAGGTTTTCATGTGCAGTTGTGCATCATTGTTTGCCTATGAACACAAGAGAGCCTTTGGGGAAGAAGGGAAACCAAGCAAGCCAGTGTCCATG	...(((((.((((.(((((.(((((.(((.(((..((((((.((((.((..(((((...((.(((((....)))))...))...)))..))..)).)))).))))))..))).))))))))..))))).))))..)))))....	-57.1
novel_mir_39	TTATGCCCATAAGATTGTTGTA	22	T	76	47	123		Bd1:24815598:24815710:-	GCCTAAATTATTATGCCCATAAGATTGTTGTATGTCGCAGGAATTTGAAAACCCAAAAAACTCCAGCGACATAAAACAGTCTTATGGGCATAATTAATAAGATATGCATGGCC	(((......((((((((((((((((((((.((((((((.(((.((((......))))....))).)))))))).))))))))))))))))))))...............))).	-48.6
novel_mir_20	TCTAGACAAAGCTGTGACAA	20	T	54	66	120		Bd4:991760:991986:+	TACATGCGTATCTAGACAAAGCTGTGACAAGTAATAAGTCTTGAAGGGAGTAGAAAAGTTGGGAGCTTAGAGGAATGATATTTACCATGGAAAACACTAGAGCATATCTTCCTGGAGAAGTAAGAAATATCTAGACCATACTTTTTTTTATGGAATATTCTAAGAACAGATATTTGCAGTAGAATGTTTAGATGATGACTAACGAGGATATGGGACTCAGGTATGCC	..(((((.((((((((((...(((((.((((((.....(((((((....(((((((((.(((...(((..(((((.(((((......(((......)))....)))))))))).))).....(((....)))...)))....)))))))))......))).)))).....)))))))).)))..)))))))))).........(((.........)))..)))))..	-47.1
novel_mir_82	GCACCAGTGGTCTAGTGGTAG	21	G	48	70	118		Bd2:3857205:3857356:-	CGGGAGGCTGCAGCAGATCTTCTGTGTCATACGGGCCAAAAATAACGAGTAAGCACAATAGACCACGGGCTCGTCTGGGTCATTTATGAGAAATAATTTTAAAACGGTTAATTGAATGTGAGCACCAGTGGTCTAGTGGTAGAATAGTACCC	.(((.(((((((.(((.....))))))......))))...............((.((.(((((((((((((((.(....(((.(((......................))).)))..)))))).)).)))))))).)))).........)))	-37.95
novel_mir_144	TAATCACTTCAAGGCATTTTA	21	T	69	42	111	bdi-MIR9486a	Bd4:7498378:7498475:-	GGGAAACCTCTAATCACTTCAAGGCATTTTATGAAGAAAAAACCCTGGATCCAGGGTTTTTTCTTTCATAAAATGCTTTCAAGGGATTAGAGGTTCCA	.((((.(((((((((.(((.(((((((((((((((((((((((((((....)))))))))))).))))))))))))))).))).))))))))))))).	-59.4
novel_mir_104	TGGATCAAAAACACACGGCTC	21	T	53	38	91		Bd3:11894466:11894576:+	GGTAGGCCATTGGATCAAAAACACACGGCTCAGATCAAAGGTGGAAATCCCACCATCCACTTAATCTGAGCCTTTGATCTGAGCTGTGCGTTTTTTATCCAATGGCCATGA	....(((((((((((.((((((.(((((((((((((((((((((.....))))).....(((.....)))..)))))))))))))))).)))))).)))))))))))....	-61.8
novel_mir_74	TAAAGATTGGCACAGTTTTGA	21	T	53	30	83		Bd2:44586956:44587024:+	CTCCACTCCATAAAGATTGGCACAGTTTTGAACTTGTTCAAAGCTACAGCCAATTTTTATGGAACGAAG	......(((((((((((((((..(((((((((....)))))))))...)))))))))))))))......	-30.4
novel_mir_4	TTGACTTAAGACAAAGCTAG	20	T	25	55	80		Bd1:11373480:11373701:+	TATAAGAAGTCGTAGGTTTATCTTAAGTCAAACTTCTTCAAGTTTGACCAAATTTATAGAAAAATCTGCTAAGATCTAAAATATCAAATGAGTATACTATGGGAAAAATAATAATTTCATATTTAATAAAACTAATTTGGAGTTCTAAATGTTCGTAGATTTTTCTATAAGCTTTTTCAAACTTAAAGAAGTTTGACTTAAGACAAAGCTAGGACTTGTTAT	.((((.(((((.(((.(((.((((((((((((((((((.((((((((..((.(((((((((((((((((.((.((.((.(((.((((((.(((....((((..(..........)..)))).........))).)))))).))).)).)).)).))))))))))))))))).))..)))))))).)))))))))))))))))).))).))).))))).))))	-78.22
novel_mir_111	TCTGTTCCAAAATGTAGGGCG	21	T	48	26	74	hvu-miR6197	Bd3:45511490:45511753:+	AACTACTCCCTCTGTTCCAAAATGTAGGGCGTATAACTTTTATTGATTTTCAAACTTTCTAAGTTTGACCAACCTTATAACAAAAGATATCAACATCCACACTGTCAAATGAAGATCATTAGACACATTGTGAAATATAATTTCATAGTATGTTGGTTTGGCACTGTATGCTGATATTTTTTGCTAGAAGTTTCGTCAAATTTTAGGAAGTTTAACAATCAACAAAAGTTATACGCCGTACATTTTGGAACGGAGGGAGTAATA	...(((((((((((((((((((((((.((((((((((((((.((((((.(.((((((((((((((((((.((.(((.((.((((((((((((.(((..(((.((((((((...........((((.((((((((((...)))))))))).)))).)))))))).)))))).)))))))))))).)).))).)).)))))).)))))))))))).).)))))).)))))))))))))).)))))))))))))))))))))))...	-121
novel_mir_31	CGCTTATTATGGATCGGAGGG	21	C	45	27	72		Bd1:870557:870642:-	AATGTGTACTCCTTCCGATTCATAGTAAGTGTCGGAAATTTTGTACAAAGTTATACGCTTATTATGGATCGGAGGGAGTAGTATCT	......((((((((((((((((((((((((((....((((((....))))))..))))))))))))))))))))))))))......	-41.7
novel_mir_7	GCGCATCTGGTGTAGTGGTAT	21	G	25	45	70		Bd1:14681809:14682113:+	TGGTGGGATGATAAAACACTAGTACTAATGTTCTCCACGGAAACGTAAATGTTGCTGATGTTCTTGGCAGTAAGCATGCGTGGTCAAAAATCAGAAAAATACACTTTAATTTTCCGATGAAATAAGGCGTCCTTCTTTAGGAAATGGCAGGACGATTTTGGTTTAATTTGATCTAGGTAAAGTTACTCGTTAGTTTCCACAATTTCTAGAGATGCTCGCTATTTCTAGAGGAACCTATTACAACTATATTTCAATGTTACCAACAGACGAGCAAGCGCATCTGGTGTAGTGGTATCATAGTACCC	.((((..((((((...(((((.(((((((((.((..(((....)))...(((((.(((((((....(((((((...(((.((((((((((((((((.......(((((.(((......))).)))))((((((.((.........)).)))))).))))))))...))))).))).)))...))))).))(((.((((......((((((((((.....)))))))))))))).)))...............))))))).)))))........)).)))).)))))))))).))))))..)))).	-76
novel_mir_162	GTTTCCTGCAAGCACTTCACG	21	G	22	47	69	bdi-MIR395c	Bd5:25456333:25456470:+	CTGAGGGCTACTGTGAAGTGTTTGGGGGAACTCTTGGTGTTACCAAGCTTTTACAAACAAAAGGAGATACAATGGCCGGGGACAAACCATGTTTGGTATTGCCATGAGTTTCCTGCAAGCACTTCACGAGGCACTATC	...((.(((..((((((((((((((((((((((.((((..((((((((..............(......).((((..(....)...))))))))))))..)))).))))))))).))))))))))))).))).))...	-55.9
novel_mir_72	ACAGATCAGATGAAAGGTGTA	21	A	34	31	65		Bd2:41890849:41890984:+	ATCTCAATAAACAGATCAGATGAAAGGTGTAACCTCTCATCACTTATATATACTTCATGAAAAAAAAACACCAGGCGGAAAATATGCTTAAGTAATTAGAGGTTCCACCTTTCATCTGATCTGTTTATTTAAGATT	((((.((((((((((((((((((((((((.(((((((.((.(((((..((((.(((.((............))....)))..))))..))))).)).))))))).))))))))))))))))))))))))..)))).	-55
novel_mir_167	TAAGAGCAGTAGGAATGGGAA	21	T	25	28	53		Bd5:13790415:13790597:-	TTTCCCAGTGCCTCCCATTCCTATTGTTCTTGGGTGCTCCTTCCCCTTCCCTTTGGCTTGCACACTTGTCTTAGTAGAACAGAGCAGAAAATTTAAGCATAGATCAAGATGATGGCTCCTTGAGAGTTTAGGAAGAGGAAGAGAAGAGGATCTAAGAGCAGTAGGAATGGGAATATATAGGAA	.((((.......(((((((((((((((((((((((.((((((((.((((((((((..((((............))))..))))).........(((((.....(((((..(....)..)))))..)))))))))).)))))....))).))))))))))))))))))))))).......))))	-67.94
novel_mir_51	TCACCGAACCGTTTTTGGACTA	22	T	31	20	51		Bd1:56052581:56052669:-	TGTGTAAACCTCACCGAACCGTTTTTGGACTAAAGTGACAAATTAGTCACCGTTTAAGGGTTTAAGTGTGTGTTTTCTGAGTTTATTGA	...((((((.(((..((((((..((((((((...(((((......)))))........))))))))..)).))))..)))))))))...	-19.9
novel_mir_64	AAGAATTTAGGGACGGAGGGA	21	A	24	27	51		Bd2:11219160:11219259:+	AATGAAGTATTCCCTCGGTTCCTAAATCCTTGTCGTGATTTTAGTTCAAATTTGTACTTAAACGGTAACAAGAATTTAGGGACGGAGGGAGTACCAAAAT	......((((((((((.((((((((((.(((((..(..(((.(((.((....)).))).)))..)..))))).)))))))))).))))))))))......	-40.4
novel_mir_152	TTAACGAGAGCACCAATGACACC	23	T	50	0	50	bdi-MIR5167b	Bd4:42129658:42129889:-	TTTCCACTTTGGGTGTCATTCGTGCTCTAGTTAAGGTAATTTAACTAGAAGATAGAAATCTAGATTTTTTTATGTTACCTTCCACCATGGCGCGACAGAAAAGAACGACATTGGCATCGAGGCACATGTCGTTCGGGAATTAACTTCCAGGAAAGCAATATAAAGAATTTAGACTCCTAGCCTTCGAGTGTGAATTGCCTTAACGAGAGCACCAATGACACCCAAAGTGGAA	.(((((((((((((((((((.(((((((.(((((((((((((((((.((((.(((...((((((((((((.(((((.(.((((...................(((((((((..((......))..))))))))).((((.....)))).)))).).)))))))))))))))))...)))..)))).))).)))))))))))))).))))))).)))))))))))))))))))	-107.5
novel_mir_98	TTTTATGGATCAGAGGGAGTAT	22	T	50	0	50		Bd2:58078039:58078140:-	CGATGGGCATGAAGTACTCCCTCCGATCCATAAAAAGTGTCGCCCACTTAGTACAAAATGGACGACACTTTTTTATGGATCAGAGGGAGTATATGATTAATC	.(((...(((...((((((((((.((((((((((((((((((.(((.((......)).))).)))))).)))))))))))).)))))))))))))....)))	-47.9
novel_mir_222	CATTTATTATGGATCGGAGGT	21	C	0	47	47		Bd3:19439315:19439424:-	TATTTTGTACTCCCTCCGATCCATAATAAGTGTCTCAGATTTTGTACTAACTTAGTACAAAGTTGTACTAGATTTAAGACATTTATTATGGATCGGAGGTAGTACAAAAT	.((((((((((.(((((((((((((((((((((((.((((((.((((.(((((......))))))))).)))))).))))))))))))))))))))))).))))))))))	-61.8
novel_mir_25	CACTTATTTCTGGACGGAGGG	21	C	25	20	45		Bd1:61940738:61940852:+	TTTTTGTACCCATTCGTCTAAAAACAAGTGACTTGGATTTTATATAAGATTCTAGATGGCGGGAGTACTTATAGAAATCCAAATCACTTATTTCTGGACGGAGGGAGTATAAACT	..(((((((((.((((((((.(((.((((((.(((((((((.(((((((((((........))))).))))))))))))))).)))))).))).)))))))).)).)))))))..	-45.4
novel_mir_90	AAAGATTGGCATGGATTTGAA	21	A	44	0	44		Bd2:37289791:37289862:-	TCCGTTCCATAAAGATTGGCATGGATTTGAACTAGCTATAGTTCAAATTCATGCCAACCTTATGGAACGGAG	((((((((((((.(.(((((((((((((((((((....)))))))))))))))))))).)))))))))))).	-47.1
novel_mir_5	TCCGAACACTTAGACGAGACT	21	T	24	18	42		Bd1:11505105:11505203:+	ACCGACAGAATCCGAACACTTAGACGAGACTGACACTCATTCCATGAATACCTAAATAAGTCTTGTCAGTCTCGTCTAAGTGTTCGGATTCTGTCGGTG	(((((((((((((((((((((((((((((((((((.((((...))))....((.....))...))))))))))))))))))))))))))))))))))).	-65.8
novel_mir_14	TAAAAAGAAGTAGAGGGAGCA	21	T	17	23	40		Bd1:34982693:34982999:+	TTCTCTCTAGCGCTCCCTCTGTTTCTTTGTACCTGTGCATGCAGCCTTCTAGATACACGAAACAAGTGAGGGGACAAAGTGCTACTTAGCCTCCGTCTTCATATTGCCATGCAATTAATTGCACCATTCTCAATTTTCCTCTAATCCCTCCTCAGCTCCACCTCCCCTCACCCTATAGGATGGCAGCATTAAAAATGTACAGTAAGGATGATTAAGGCTTTGGAAGTCCATATGTACACGTATTTTGAGAGAACTTGCAAGGACTACATGTACAAGTAAAAAGAAGTAGAGGGAGCATTTCATGAGA	.((((...((.(((((((((((((((((.(((.((((((((.(((((((.((...(((.......))).((((((..((.(((....)))))..)))))).........(((((....)))))...(((((((.....................(((((((((.............))).))).)))........((((((....((((..((((....))))..))))...))))))......)))))))..)).).)))).)).)))))))).))).))))))))))))))))).))....))))	-90.52
novel_mir_41	TTGAGCCGTGCCAATATCTCT	21	T	27	12	39	bdi-MIR171e	Bd1:30824644:30824745:-	ATGGAAGGAGCGATATTGGTGAGGTTCAATCCGATGCTAGATTTTACATCAGTGTTAAGATCTGTATCTGATTGAGCCGTGCCAATATCTCTCTTCTTCTAA	.(((((((((.(((((((((..(((((((((.(((((.((((((((((....)).))))))))))))).)))))))))..)))))))))...))))))))).	-50.1
novel_mir_68	CGGCTGTGATGCACAACGGTA	21	C	14	21	35		Bd2:26279917:26280022:+	TTTCTTTCTTTGCCTCTGCGTCGTCCGTTGCTCTCTTGTGTTCGTCTTTGTTTCTCTTTGCTCAATCTTAGTAGGCGGCTGTGATGCACAACGGTAAAGGGATTTT	....(..(((((((..(((((((.(.((((((..((..((..((..............))..)).....))..)))))).))))))))....)))))))..)....	-26.54
novel_mir_151	GCAAGTCAGGGGCTGAAACCA	21	G	17	17	34		Bd4:41880298:41880533:-	GCCATTGCATGGTTTTGTCCCCTGACTTGCCACATTGGCATTAGATTTCTTTTAGTCCCGAGTCGATTTGTTTTCGCCTCAACAACCAAAAAAAGACTCTAGTAGACCCACGCCGGCGGGAGGAAATGTGATACGTCTCATCAGCACCCTCTGTCAGCTGCATAGGGTTTGGGTTCAACCGGATAGTCAACCAAATGCCAACATGGCAAGTCAGGGGCTGAAACCATGGGAGTTGG	.(((((.((((((((((.((((((((((((((..((((((((.((((......))))..(((.(((.......))).)))..............(((((..((.((((((.((((((((..((...(((((......))).))...))..)))))..........))).))))))..))..))..))).....))))))))..)))))))))))))).)))))))))).))..)))	-90.6
novel_mir_158	CTTAATATGGATCAGAGGGAG	21	C	20	14	34		Bd5:14680409:14680529:+	ATGAGTCTACCAAAAATATTTACTCTCTCCGATTCATTATAAGTGTCTCAGACTTAGTACAACTTTGCACTAAGTACAAAATCTAAGACACTTAATATGGATCAGAGGGAGTAGTAATTCA	.(((((.(((..........(((((((((.(((((((..(((((((((.(((((((((.((....)).)))))).......))).)))))))))..))))))).)))))))))))))))))	-41.11
novel_mir_163	GTTCCTTGCAAGCACTTCATG	21	G	12	22	34	ata-miR395e-5p	Bd5:25456610:25456884:+	CCAAGGGCTACTGTGAAGTGTTTGGGGGAACTCTTGGTGTCACCAAGCTTTCACAAACAGAAGAGGTACGTTGGCCAATGACATACCATGTTTGGTATTGCCATGAGTTCTTTGCAAGTAGTTCACGAGGCTCAATTCTGAGGGCTAGTGTGAAGTGTTTAGAGAAACTCTTGGTGTCACCAAGCTTTCACGAGCAAAAGGAGATACATTAGCCAGCGGCAGACCATGTTTGGAATTATCATGAGTTCCTTGCAAGCACTTCATGAGGCACTATC	...((.(((.(.(((((((((((((((((((((.(((((...((((((.(((.......)))..(((.(((((((.((((.....((....(((((..(((((.((((((((((.((.((.((((((.(((((........)))))..)))))).))))))))).))))).)))))..)))))((((....))))....)).....)))).)))))))....)))..))))))...))))).))))))))).))))))))))))).))).))...	-101.7
novel_mir_227	CGACAAGAATTTAGGGACGGA	21	C	0	34	34		Bd4:32618505:32618596:+	AACTATTCCCTCCGTTCCTAAATTCTTGTCGTTGTTTTAGTTCAAATTTGTAGTAAAACAACGACAAGAATTTAGGGACGGAAGGAGTAGAA	..(((((((.(((((((((((((((((((((((((((((.(.((....)).).))))))))))))))))))))))))))))).)))))))..	-57.2
novel_mir_42	AAAGTGACACGGTAGTCCCAG	21	A	20	14	34		Bd1:33783258:33783352:-	GTTTTTGTATAAAGTGACACGGTAGTCCCAGTTTATGGGTTGAAATGTGTGTTTTCCGAGTTCATGGATTAAAGTGTTCATTTTTATCGAGTTCA	(..((((...((((((((((..((((((......(((..((((((.......))))..))..)))))))))..))).)))))))...))))..).	-22
novel_mir_28	TGGGACGGAGGGAGTACAACA	21	T	19	14	33	bdi-MIR437	Bd1:67044552:67044822:+	AATACATGTATGGGACGGAGGGAGTACAACATTTATGTTTGTCTTAAGTCAAACTTCTCTAAGTTCGACCAATCTTTTAGACAAATATACCAAGACTTACGACACCAAATTAGTTTCATTTTATCCATAATGAAATATATATATTCATATTGTCTTTATTTGATATCGTAGATCTGTATATTTTTATATACCAAGTCAAACTTCAACTTCACTAAGTTTGACTTAGGATAAAGCTAAATGTACTACTCCCTCCGTCCAAAAAAGATGTCTC	...((((.(.(.((((((((((((((..(((((((..(((((((((((((((((((....(((((.(((........((((..(((((((..(((.((((((..........((((((((........))))))))..............((((.......)))))))))).))))))))))))))........))).)))))..........)))))))))))))))))))..)))))))..))))))))))))))...).).))))...	-82.13
novel_mir_73	TCTGTTCCTAATTGTAAGACG	21	T	17	16	33	hvu-miR6197	Bd2:42469301:42469391:+	TTGTACTCCCTCTGTTCCTAATTGTAAGACGTTTTGGTAGGTCAAATTAGCCTACTAAAACGTCTTACAATTAGGAACAGAGGGAGTAATA	...(((((((((((((((((((((((((((((((((((((((.......)))))))))))))))))))))))))))))))))))))))...	-68.2
novel_mir_143	TGCTCTGACTGAATTGATGGCAG	23	T	13	18	31		Bd4:6792035:6792246:-	CATGTGTTGTTGCTCTGACTGAATTGATGGCAGGATCATCGAGAACGACCTGTTCAAGCACGACTGGCGGCGGCGGTCGAACGGGGAGGTGCTGCAGTACATCTTCCTCAAGTGGGCGCTGGCGTTCCTGGTGGGCCTCCTGACGGGTGTCATCGCGTCGCTCATCAACCTCGCCATCGAGAACATCTCCGGCCTCAAGATGCTTCACATGG	(((((((((..(((..((.((..(((((((((((........(((((.((((((((....((((((.(...).))))))...(((((((((........)))))))))....))))))..))))))).((((((((.....((((.(......).)))))))))))).))).))))))))...))))...)))..))).......)))))).	-73.71
novel_mir_85	TGACAGGGGAGAACTGCACTG	21	T	18	13	31		Bd2:4931547:4931647:-	GCGTTGAATGGCAGGGCAGTTCTCCCTTGGCAGGACTACAGAAGCATGATGTCATCTTGCTTGGTCTCCCTGACAGGGGAGAACTGCACTGTAATTCACAA	..((.((((.((((.((((((((((((((.((((...((..(((((.(((...))).))))).))...)))).)))))))))))))).)))).))))))..	-50.2
novel_mir_107	AGAAGCTAGGGGAGGACAGCT	21	A	11	19	30		Bd3:20335036:20335192:+	TTCTCCTAGAAGCTGCCCTCACCTAGCTTCCTGCAGAAGCCGCGTCACAAATTTAGGTAGACTTCCAAAATGGTTTAGGCCAAACTAGTTTGGTAACCTAATCAAATTTAGGTGGCTTCTTCTCCAAGAAGCTAGGGGAGGACAGCTTCTCAGAGAA	.((((..((((((((.((((.(((((((((.((.(((((((((.(.......((((((......(((((.((((((.....)))))).)))))..))))))........).)))))))))....)).))))))))).)))).))))))))..)))).	-70.26
novel_mir_211	TGTGCACTTGGACCAAGACAGCT	23	T	0	30	30		Bd3:1682336:1682437:+	CATATGGATTTGTGCACTTGGACCAAGACAGCTCCATCTGTTCATATCGGATTAAGCGTAAATGAGTGTGAGCAGTTATTGGCAGGGTGCGGGAGCCAAGAG	....(((.(((.((((((..(.(((((((.(((((((....((((..((.......))...))))))).)))).))).)))))..)))))).))))))....	-30.8
novel_mir_232	CGCGCGTCGCTGTCAAGGGG	20	C	0	30	30		Bd4:28926582:28926657:-	GCGCCCCCCTGGACCCCTTGCCGGCGCGCGCGGGCACCCAAAGGTGCGCGCGTCGCTGTCAAGGGGCTTAGTGGCG	.((((...(((..(((((((.(((((.(((((.(((((....))))).)))))))))).)))))))..))).))))	-49.7
novel_mir_139	ACTGAACATGAACACAGTGGATT	23	A	15	13	28		Bd4:45145496:45145678:+	CAGGAAGAGGCAGGATCAACTCAACACTGATTTCACTAAGCTGCTCCTAGACCGTGATGCTCAGAACCGCCGCTACATGAACATGCTCCATCAAATTAGAAATGTCTGTGTCGAATTCACTAATGTACTGTTGAGCATGATGACACTATCACTGAACATGAACACAGTGGATTTATCTTCAAA	...((((((((..((.....))....((((..((((....(((....)))...))))...))))....)))...((((..((((..((.(......).)).))))..)))).(((((((((..(((.(((((.((..(((((....))))))).)))).).))).))))))))).)))))...	-38.1
novel_mir_197	CAAGAATTTAGGGACGGAGGG	21	C	0	28	28		Bd2:11219161:11219258:+	ATGAAGTATTCCCTCGGTTCCTAAATCCTTGTCGTGATTTTAGTTCAAATTTGTACTTAAACGGTAACAAGAATTTAGGGACGGAGGGAGTACCAAAA	.....((((((((((.((((((((((.(((((..(..(((.(((.((....)).))).)))..)..))))).)))))))))).)))))))))).....	-40.4
novel_mir_69	TTTGAATGTATGTAGACATGA	21	T	28	0	28		Bd2:30825270:30825334:+	TTTGTCAAAATTTGAATGTATGTAGACATGACTTAGCATATAGATGCATTCAAATTCAGTCAAAG	((((.(..(((((((((((((.((...(((......))).)).)))))))))))))..).)))).	-18.1
novel_mir_67	TTCGATTGCAAGATGACAGGT	21	T	27	0	27	bdi-MIR9487	Bd2:25442094:25442290:+	GTACGAACTTCCTTCTGCCATTTTGCAATCGAACAAATCCTTAGTTACCTCATAACGTTCGGACCTTGTTGCTGATACAAAGCTTTGATAGCTTTGCTGTCTAGAATATTATCTTGGAGCTAAACACTTTGTTTCAGCAGTAAGCAAGGTTTGAACTAAGGCCTTGTTCGATTGCAAGATGACAGGTTAGTTCGGTA	...((((((....((((.((((((((((((((((((..(((((((.............(((((((((((((((((.((((((....((((((...)))))).(((......)))............)))))).))))))....))))))))))))))))))..)))))))))))))))))).))))..))))))...	-80.91
novel_mir_122	ACTTATTATCGATCGGAGGGA	21	A	15	11	26	hvu-miR5049f	Bd3:21977780:21977856:-	AAATACTACTCTCTCCGATCCATAATAAGTGTACTAAATCAGTGATACTTATTATCGATCGGAGGGAGCAGGTAACT	...((((.((((((((((((.((((((((((((((.....))).))))))))))).))))))))))))..))))...	-36.2
novel_mir_136	TAGAGAAAGCGGCAAAACTCC	21	T	13	13	26		Bd4:32311209:32311310:+	ATGCAGAGGGGGAGTTTTGCCGCTTTCTCTATCTTTTAAGCAATTTCAGTATACTGAAATTGCTTAAAAGATAGAGAAAGCGGCAAAACTCCCCCTCCTCCC	.....((((((((((((((((((((((((((((((((((((((((((((....)))))))))))))))))))))))))))))))))))))))))))).....	-81.7
novel_mir_141	ATAAAGATTGACACGGTTTT	20	A	13	12	25		Bd4:5549751:5549827:-	TCTCCGTTTTATAAAGATTGACACGGTTTTGAACTACCTCTGGTCCAAAGCCGTGCCAATCTTTATGGTACGGAGGG	(((((((.((((((((((((.((((((((((.((((....)))).)))))))))).)))))))))))).))))))).	-42.2
novel_mir_36	TATTTTGGGACGGAGGGAGTG	21	T	17	8	25		Bd4:35099825:35099922:-	CCACGTCACTTATTTTGGGACGGAGGGAGTGACGTGAAATTGTATAGATTCTTATACAAATCCATGTCACTTTTTTTGGGACGGAGGAAGTGACGTGA	.((((((((((.(((((...((((((((((((((((...((((((((....))))))))...))))))))))))))))...))))).)))))))))).	-46
novel_mir_55	GTCCTAGCCGAAGCTGATGTG	21	G	15	10	25		Bd1:65200645:65200871:-	CACGTGGCCGCCACATCGGATTCGGGAAAGACCGCGGGCTGCTACTCGATTTACTTAGGGTTTTTTTTTTGCAACGGCGTAGTTCTCAGGGCCCTAGGATCCTCGTCTAGGCGCGGCCGCCTTGCCCCTCGCGGGGCGGCTCGGGCATGGTGATTTTGCAAAAAACAATCCTGAGAAAATCGAGTAGCGGTCCGCGGTCCTAGCCGAAGCTGATGTGGCAACTACGT	.((((((..((((((((((.(((((....(((((((((((((((((((((((.(((((((((..((((((((((.((((..(.((..((....))..)).)..))))...((.((((((((((((.....)))))))))).)).)).........)))))))))).))))))))).)))))))))))))))))))))))....))))).))))))))))..))))))	-135.9
novel_mir_75	CACTTATTATCGATCGGAGGG	21	C	23	0	23		Bd5:24436835:24437131:-	AAATCTAAGACACTTATTATCGATCGGAGGGAGTAGCATTTTTTGTTCACACCTTCTCTGTCATCTTTTTTCGGATATTATGCATGTATGCACAACTTAGCATCTTTAGTAATCTAATTTATGTACTCACCTTGTGTTTCGTCCCATCTTTTGCCATCTCTAACAGGTATTCGGATGCGGCTGGATTCTTTTTAAGACTTGGTTCAGCTGCTGATAAGTGCAATGCCATCAACAGCCAATGCAAGGTACTCCCTCCGTTCCATAATTCTTGTCTCCAATTTGCCCAAAAGTGGATGT	.......(((((...(((((.((.((((((((((((((((..(((((.........((((...........))))......((((...(((((......((((..((((....))))...))))................(((..((((..((((..........))))...))))(((((((((((((.....)))....)))))))))).)))..)))))))))....)))))..)))))....))))))))))).)).)))))...)))))...(((..(......)..)))..	-73.8
novel_mir_110	TCTAGACAAAGCTGCGACAAT	21	T	9	13	22		Bd3:29081397:29081485:+	GATCCAAATTTGTCGCAGCTTTGTCTAGATACGCATGACGCGTCTAGATACATGCGTATCTAGACAAAGCTGCGACAATTAATTTGGAT	.((((((((((((((((((((((((((((((((((((...(.....)...)))))))))))))))))))))))))))...)))))))))	-58.4
novel_mir_120	ACTTATTATGGATCGGAGGGG	21	A	22	0	22	hvu-miR5049f	Bd3:17431264:17431376:-	ATTCTGAAGTACTCCCTCTGATCCATAATAAGTGTCTCAAATTTTGTACTAACTCAGTACAAAGTTGTACTAACTCTGAGACACTTATTATGGATCGGAGGGGATACCATGAA	.(((....(((..(((((((((((((((((((((((((((((((((((((.....)))))))))))..........))))))))))))))))))))))))))..)))...)))	-59
novel_mir_169	GGCCTATTAGCTCAGCTGGTT	21	G	7	15	22		Bd5:18789064:18789262:-	TCGTCACTCCCGTCCCAACTGGGTCTGGCATGGGCAGCTGGTTGCTCGGCTTCGTTTTGGCGTGCGACCATGGAGACCGTAGATCGCTATGCTATCCTGTCTCTGTGTTTTGTAATCCCAGTTAGTCTATTACGATAATTAACTTGTTATGAATTAATCTCACAACTTGGCCTATTAGCTCAGCTGGTTAGAGCGTCGT	.((.(.(((.....(((.(((((.(((..((((((...(((((((.((.(........).)).))))))).(((((((((((....))))).......))))))(((.((..((((...(((((((.(((....)))))))))).))))..)).......)))......)))))))))))))).)))...))).).)).	-54.31
novel_mir_179	GATTAAGATCCGACGGCCAAACA	23	G	0	22	22		Bd1:12268:12457:-	TCTATTGTTGGATTAAGATCCGACGGCCAAACACGTGACATACCTCTATTTAAAAAACATGCGACTACTCAATAGCAAAACCGAATCTTAAATGGGGGTGGAGGGGGGGGGGGCGGGGCGAGGGGACTAATTGGCGGACGAATTCCGACAGCCCAAAAATGGACCGTCGGATTTTTTTTTCATTTTTGGT	.(((....((((..(((((((((((((((....(((..(...(((((............(((............)))...(((..(((.....)))..)))..))))).)..)))((((.((....))......((((.....))))...)))).....))).))))))))))))...))))....))).	-59.3
novel_mir_235	AGAGTTGATAACGGATTCGGATA	23	A	0	22	22		Bd5:11622608:11622915:+	TACGTCTAGCAGAGTTGATAACGGATTCGGATAACTTTTCAACAATATTGATTTTACTTTTTATTTTTAAAATTACTCAAACGTACCCGTGTATCCTGATTTTGAAAAAATGACGTATCCCGTGCCCGTATCCGTCCGGTACAGATACACGTGTCCGCATCGGTGCCGGCGAGGGGCCAACGCGAGCTCGACTGGGACTGGCAATGCCACAAGTCAGACGACAACACCCTCCGAAGAAAAAGGAAAGAGTCAGACCACAAGATCACACGCGACGAGTCCGGCCGTCCGAGTTCGACACGGTAAACGAT	..(((.((.(.(.(((((...(((((((((((................((((((((...........))))))))......(((.(.(((((.....(((((((......((((....(((.((((.(((.(((..((((((........))).)))...)))))).)))).))).((..(....).(((...(((..((((...))))...(((....)))....)))..))).......)).....)))).....)))))))))))).)))).))))))..)))))...))))).)).)).)))..	-80.7
novel_mir_70	TAAAGATTGGCACGAATTTGA	21	T	10	12	22		Bd2:32790151:32790226:+	CTCCGTTCCATAAAGATTGGCACGAATTTGAATTAGCTCTAGTTCAAATTCGTGCCAATCTTTATGAAACGAGAGA	(((((((.(((((((((((((((((((((((((((....))))))))))))))))))))))))))).)))).))).	-48.3
novel_mir_56	AAGTAATATGGATCGGAGGAAGT	23	A	20	0	20		Bd1:67583091:67583230:-	CGAAATCTTGTACTCCCTCCGATCCATATTACTTGTCGAAATATTACATGTATCTAGCTAGATGCTTTTTAAACATAGATACATCCATATTTGGACGAATTTGAGATAAGTAATATGGATCGGAGGAAGTATTTCTTTTC	.((((....(((((.((((((((((((((((((((((...........((((((((..((((.....))))....))))))))((((....)))).........)))))))))))))))))))))).)))))....))))	-56.9
novel_mir_86	AGTAATATGGGGTCGGAGGGAG	22	A	13	7	20		Bd2:10417147:10417249:-	TAAACTTTTACTCCCTCCGACCCATATTACTTGTCGCAGATTTAGTAGAACTTTGTACCAAATCAACGGCAAGTAATATGGGGTCGGAGGGAGTAGTTGAATT	....(..(((((((((((((((((((((((((((((..(((((.(((.(....).))).)))))..))))))))))))).))))))))))))))))..)....	-57.5
novel_mir_114	AGGAGGGGAGGGGGGAGGAGG	21	A	10	9	19		Bd3:57872150:57872313:+	GGAGGCTGCTCCTTCCTCCTCTTCTCCCCCTCTTCTCTCCTCTCTCGCCTCCACTTGAGAAGAACACGGCAGAAAAAAAGGAAAAAAATATATCCTTTTTTATTATCTTTAATAAATCAAGAACAGGGAGAGGAGGAGGGGAGGGGGGAGGAGGAGCAATCGGA	((((....))))...(((((((((.(((((((((((((((((((((.......(((((.........(..((.(((((((((..........))))))))).))..).........)))))....))))))))).)))))))))))))))))))))........	-72.67
novel_mir_126	TTCCTTAACGAACAGCAACAAAG	23	T	10	9	19		Bd3:44369226:44369425:-	CATGATTTGTTTCCTTAACGAACAGCAACAAAGATGTTACTCTTGGAGTTCCTCGCATCAAGGAAATCATCAATGCTGCTAAAAATATTAGCACGCCTATTATCACTGCAGAACTTTTGTCTGGGCAGGATATGTCATTTGCAGTAAAAGTGAAACGTTATGTCGAGAAAGTAGTGCTGGGTGAGGTAAATTTTGTCAGA	..((((..((((((((..(((..(((..(((.((......)))))..)))..)))....)))))))).))))..((((((((.....)))))).))......(((((.(((.(((....(((.((((.(((...((((((.......))))))...))).)))).)))....))).))))))))................	-47.7
novel_mir_166	TTATTTTGAGACGGAGGGAGTAT	23	T	10	9	19		Bd5:6946726:6946817:-	GCAAATTGGTTTGACATACTCTCTCTGTCTCAAAATAATTTGGCGTGGATTTTTATAGTTTATTTTGAGACGGAGGGAGTATATACTTTTGA	.((((..(((.....(((((((((((((((((((((((.(((.............))).)))))))))))))))))))))))..))))))).	-33.22
novel_mir_234	TGGACTGCAGGTTTATTTCGG	21	T	0	19	19		Bd5:11377761:11378112:+	ATCGAAGAAGTGGACTGCAGGTTTATTTCGGAAATTTACGGGGTTTTTTTTGCAAAAAGACCGGCGCCAATTAATTAGTAACAGAGGGAGTTCATGATTGAATAGATGTTTGATTGTGCACATGAAAAACACAAAAAACCTATCAAAAGGTTAGAGTGGATGAAACTTTTCCCTATGTAATCTAGTGCAAATGAATCCTATGGTTTACACTAGGAATCAAATGAGCCAGGAAAATTTCCTAAGGATCAAAATTTCTTTGGAAACCTTTGATTCAAAGTGATCTCCAAAGTCAAACCGGCTAAATCCTTTTCAAAGAGCAGAATTTGTCAAAAATATGACGCCTGCTTCGATA	(((((.((((.(((..((.(((((((((.(((...((((..((((((((.....))))))))(((..((....(((((..(((.(((((((.((..((..(((....)))..))..)).))........(((....(((((......)))))...)))...........))))).)))...))))).....(((.(((((((.....)).))))).)))..)).))).(((.....)))...((((((((.((((....))))..))))))))...))))..))).)))).))))).))....))).))))....(((((....(((((......))))).)))))))))).	-90.9
novel_mir_30	AAGAGTAGCGTTGATACACCGT	22	A	19	0	19		Bd1:73465815:73465996:+	GCCAGAGGACGCGTCGATTAATGGGGATTCTGCGTGCTCTGTCGAGAGCCCCTCTCTGGCTGCTCGGCTCGAATCGGAGCGGAGAGCAGCAGCACGAGAGAGAGAAAGCAGTGGAGGCCGCCGAGGGAGAGATCGGAGAGAGAGAAGAGAAAGAGTAGCGTTGATACACCGTCGAATCTGGA	.(((((.((((.((..(((((((...(((((.(...((((.((..(.(((((.((((.(((((((.((((......))))...)))))))....(....)......)).)).)).)))).((((........)))).)).))))..)....)))))..)))))))..))))))...))))).	-65.7
novel_mir_52	TGCGAAAGAGGGATTAGAAGT	21	T	10	9	19		Bd1:56540005:56540187:-	CGAGACCACGGCTTTTAATCCCTCTTTCGCATGGTGTTTTTTGAAAAATCACCCATCCGGCCACGGCGTTGCCGGTGATTTTGGCCGCCGATTTGGGAATTTTGAGATGCATTTTAACTGGACGGGTGGTTTTGGAAAAGAAAAAAACACCCTGCGAAAGAGGGATTAGAAGTATCGGTCCTG	...((((...(((((((((((((((((((((.((((((((((..((((((((((.(((((((((((((..(((((.....))))))))))...))).....((((((....))))))))))).))))))))))........)))))))))).)))))))))))))))))))))...))))...	-89.5
novel_mir_11	TACGTGAGTTAAATCGTCGAC	21	T	18	0	18	bdi-miR5202	Bd1:28904137:28904253:+	CGGACCCATCGACGATTTAACTCACGTAACATAAGTTTGAACTCACGTAACATAATGATATACTTTTTGTGAGTTCAAACTTATGTTACGTGAGTTAAATCGTCGACCTAGGGATAC	....(((.(((((((((((((((((((((((((((((((((((((((....................)))))))))))))))))))))))))))))))))))))))....)))....	-66.65
novel_mir_132	TAATATGGAACTGAGGGAGTA	21	T	7	11	18		Bd4:7649596:7649733:+	GTTGTTGCGATACTTCCTCGGTCACATATTAAGTGCCAAAACATTACACTTATCTAGACGTATTTTAGTATATAGATCCGTCCATTTTTAGACAAATTTGAGCCACTTAATATGGAACTGAGGGAGTATATTTTTTGA	.........(((((((((((((..((((((((((((((((...........(((((.((........))...)))))..(((........)))...)))).).)))))))))))..))))))))))))).........	-43.6
novel_mir_157	ACTTATTATGAATCGGAGGGG	21	A	18	0	18	hvu-miR5049f	Bd5:9664189:9664289:+	ATTAAATTAATCCCTCCGATCCATAATAAGTGTCGGGGATTTAGTACAAAGTTAGTACAAAATACCCGACACTTATTATGAATCGGAGGGGGTAAAATACT	......(((..(((((((((.((((((((((((((((.((((.((((.......)))).)))).)))))))))))))))).)))))))))..)))......	-52.8
novel_mir_192	AGGAGCGAGACGGTAAGCCCT	21	A	0	18	18		Bd1:65806750:65806941:-	TAGGTTATAATAGGGCCTGCCGTTTTGCTTCTCGGGATTTGCGGAAATTGTGGCCGGGCGTGACACGGGCCAAACCCTTCCAACGATGCGTCCTTTCAGTAGACACATCATTGGAGGGGTTTGGCCAAAGTCAAGCCTGATGACAGTTCACCCACATCCCAAGGAGCGAGACGGTAAGCCCTCTTATAACCT	.(((((((((.(((((.(((((((((((((((.(((((.((.((.((((((.(.(((((.((((...((((((((((((((((.((((.(((.........))).)))).))))))))))))))))...)))).))))).).))))))..)))).))))).))))))))))))))).))))).)))))))))	-117.4
novel_mir_43	ACTTATTATGATCGGAGGGAG	21	A	12	6	18		Bd1:34698063:34698163:-	AAAAAATGCTACTCCCTCCGATCCATAATAAGTGTCGCTAATTTAGCACAACTTTGTATTAATCAGTGACACTTATTATGATCGGAGGGAGTACGAGATAA	......((.((((((((((((((.(((((((((((((((...((((.(((....))).))))..)))))))))))))))))))))))))))))))......	-50.1
novel_mir_81	ATTTTGGAATAGAGGGAGTAC	21	A	11	7	18		Bd2:54818661:54819012:+	TATGAGGTGTATTTTGGAATAGAGGGAGTACTGCATAATTTCCCATATAGTTCTAACTGATTGTCCTACTTTCCAACTAATCGATTTGTAGTAACTTTCTGTCCATTGGTTTCGCAAATTAGGGATGATGGGCCGAAGGCATAGGTCGCAGCCTGCGGGTGGTTGCCGGCAAATAGAAGAAAGGCTAGCAGTCAGACGCCTGATGCTTGTGGGTGTTTGGTGGCACATCTGTGCTGCGTCCGTCGGTTGTCATCTTGCGGGGGCTCCAGGCCTAGTTAAGCTAGATATTCAGGCTCATTGAATTTCTTAATGAATTGCATTGCTCCCGCCTTTCCAGAGAGATGCTCTCAGA	..((((((((.((((((((..(.(((((((.((((....(((......(((((...((((((((....(((((...(((..((((((((.....(((((.((((((((.(..(........)..))))))))).))))).))))))))..(((.((((....)))).)))...)))..)))))....))))))))..((((((.(((((..((.((((((.(((((....)))))((.(((((.((.......)).))))).)).))))))))...))))).......)))))).....))))).......))).)))).))))))).)..))))))))..)))).))))..	-120.72
novel_mir_84	ACATGATATGGATGGTGATGTG	22	A	18	0	18		Bd2:4091825:4092117:-	ACAATTTATCATTCATAACACCTATGCAACAAAATAATATGTGTAATTTTGATGTGCATGAACATTAACAATTTCGAAAAAACCGAAAAGTGAAATTTCGTCAACCTGAATATTTGTAGATCTTAGAAAAAATGACATACATATAATGAAAATATGTGTGTTTGGTGAAATATTTATATGCAACATGAAGATGAAAAATTTAAGGTATCAAAATATTAAATTTGAATGAACCACCAAAATGAATTCCTAATGTTCAATAACACATGATATGGATGGTGATGTGGAGCCTTTGA	.((..((((((((((((.((...(((((.((((((.((....)).))))))...)))))((((((((....(((((.......))))).(((....((((((((....(((((((....((((((((......(((((((((((.......)))))))))))........(((((.((((...)))).))))).....))))))))....)))))))....))).))))).))).............)))))))).........)).))))))))))))..))..........	-59.5
novel_mir_123	TACTCCATGTTCTCTCGGCTA	21	T	17	0	17	bdi-MIR7754	Bd3:22735425:22735541:-	TAAAAATATATACTCCATGTTCTCTCGGCTAAGGAACTGCTAATGGGATCGATCGAGACTGGGTCAAGGTTCATTAGCAGTTCCTCAGTTGAGAGAACATGAAGTACATATTCTTGT	(((.(((((.((((.(((((((((((((((.((((((((((((((((...((((.......))))....)))))))))))))))).))))))))))))))).)))).))))).))).	-58.8
novel_mir_153	ACGTGGACTGAAAGTGGACTGCA	23	A	17	0	17		Bd4:44021421:44021506:-	GGAAGGAGATAAACAATCCACTTATACTTCACGTGTGGCTCCCTCGGGTCTAAACGTGGACTGAAAGTGGACTGCAATTTTAATTG	.....(((((...((.(((((((.((.(((((((..(((((....)))))...))))))).)).))))))).))..))))).....	-26.3
novel_mir_196	TCCGTTCTTAAATTCTTGTCG	21	T	0	17	17		Bd2:2057463:2057554:+	ATATTGCTCCTCCGTTCTTAAATTCTTGTCGTTTTAGTTCCTCAATTTGAACTAACACCACGACAAGAATTTAAGTACGGAGTGAGTATTTA	....(((((((((((.((((((((((((((((.(((((((........)))))))....)))))))))))))))).)))))).)))))....	-44.2
novel_mir_198	TTTGTGGAATGGAGGGAGTAG	21	T	0	17	17		Bd2:12353595:12353826:+	TGCTTGCTTCCTACTCCCTCCTTTCCACAATACATCTCATATAGGTTTGTGCACTTGGACCAATGAAGTTCTTGTTTCTAGTGCCTGACTATTCCTATTGGATCAAAATTAAATGGGTGTGAGTAGTTATTGCTAGGTGCGGGAGCCAAGAGAAAACTGAGGTGTATTGTGGAACAAATGAGAAAAAATTATATGAGCTGTTTTGTGGAATGGAGGGAGTAGTCGATTATAA	..........(((((((((((.((((((((.(((.(((((((((((((((.(((.((.(((......((((((((.((((((...((((((((((((((.(((....))).))))))....))))))))..)))))).))))))))..((......))..))).))..)))..)))))).........))))))))).))).)))))))).)))))))))))..........	-83.4
novel_mir_117	TCAAGAGGATTGGAGGTCATT	21	T	9	7	16		Bd3:9322592:9322857:-	AGCTGGCAAGACTGATGACCTTCATCCTCTTCGGCAGGATATAAAACAAAATGTGAACATGTCTGAAAAAGTGATGAATAACCTAGAATAGTTGAAAGAAAATTGTGTCAACCATAGCTTACACTTTCATTGTGCCCTGGCACATTAGCAAAATGCTCAGACCTAATCGCCTCAAGTTCTTGCTCACACTTATTCATCATTTCAGCTAATTCCTTTGACAGCATCTGAGAAAGCCTCAAGAGGATTGGAGGTCATTGTAGCATGTA	.....((...((.((((((((((((((((((.(((.(((...........(((....)))..(((((...(((((((((((...........((((((.((.(((((.....))))).))...)))))).(((((....)))))..(((((...(((.((.(......).))..)))..))))).....)))))))))))))))).....))).....(((...))).....)))..))))))).))))))))))))).)).....	-66.7
novel_mir_180	TAATACCGGGCAGAGGAAGTA	21	T	0	16	16		Bd1:2361477:2361622:-	AGCCTACATGTACTCCCTCCGTCCAGTGTTAAGTCTCAACTTTGTGTAAATACGCATGTACCTACACACTAAAATGCGTCTAGATACATGTGTATCTAGACAAAGTTGTGACACTTAATACCGGGCAGAGGAAGTAAATAACTAGC	.((.......((((.((((.((((.((((((((((.(((((((((.((.(((((((((((.(((.((.(......).)).))).))))))))))).)).))))))))).)))..))))))).)))).)))).))))........))	-59.16
novel_mir_199	TATGTGGTTGTTAGTGAGAAA	21	T	0	16	16		Bd2:16742960:16743117:+	TAAGAATCTTTATGTGGTTGTTAGTGAGAAACAGTATTTTCAATAGAAATGGTATATTCATTCATCTGACAAAAAAGACATGAACTAGGACCTTTCCAGAAGATTCTATTTCTAGTGAAAATACTATTTCTCACTACGAGCCACATAAAAATTCTTAT	(((((((.(((((((((((..((((((((((.((((((((((.(((((((((....(((.(((((((........)))..))))...(((....))).)))....))))))))).)))))))))).))))))))))..))))))))))).))))))).	-63.7
novel_mir_2	ATCATGCTGTGACAGTTTCACT	22	A	16	0	16	bdi-MIR167a	Bd1:6349043:6349178:+	CAAGAGAAAGCGTGAAGCTGCCAGCATGATCTATCTGACTTGTGGTGGCAAGTGCCACAGCAAATTCAGCAACGCCGTGGCTTCGGGGCCGGCAGTGTGGTTAGATCATGCTGTGACAGTTTCACTCTTTCCCCTG	.....(((((.((((((((((((((((((((((.((((.((((.(((((....))))).))))..))))..((((.((((((....)))).)).))))...)))))))))))).).))))))))).))))).....	-64.2
novel_mir_236	ACTTATTTCGGGACGGAGGGC	21	A	0	16	16		Bd5:17082833:17082931:+	TAACAGATACTCCCTCCGTCCCAAAATAAGTGACATGGATTGTATAAAAATCTATACAAATCCACATCACTTATTTCGGGACGGAGGGCGTATATAAAT	......((((.(((((((((((.((((((((((..(((((((((((......))))).))))))..)))))))))).))))))))))).))))......	-52.8
novel_mir_24	CTAAAGAGTGTTGGAGGGTAC	21	C	9	7	16		Bd1:57646264:57646374:+	CACCGTTAGGGTACCCTCCAACACTCTTTAGTTCAATCAAAAGAACTAAAATTCCAAAGTCACAAGTTCATTTGTTTCAACTAAAGAGTGTTGGAGGGTACCCTAATGGCG	..(((((((((((((((((((((((((((((((.((.((((.(((((.................))))).)))).)).)))))))))))))))))))))))))))))))..	-64.43
novel_mir_34	AGAATTTAGGGAAGGAGGGAT	21	A	8	8	16		Bd1:12014095:12014207:-	ATAAGTGTCTCAAATTTTGTACTCCCTCCGTTCCTAAATTCTTGTTGTGGTTTTAGTTCAAATTTGTACTAAAAGCATGACAAGAATTTAGGGAAGGAGGGATTACTAACTTA	.(((((............(((.(((((((.(((((((((((((((..((.(((((((.((....)).))))))).))..))))))))))))))).))))))).)))..)))))	-51.64
novel_mir_112	TTATTATGGATCGGAGGTAGT	21	T	15	0	15		Bd3:52145340:52145408:+	TAGAAATATTACTCCCTCCGATCCATAATAAGTGTCGCTTATTATGGATCGGAGGTAGTACTGAAGTTC	.........((((.((((((((((((((((((.....)))))))))))))))))).)))).........	-34.8
novel_mir_214	AAGAATGATGGAACGGAGGGA	21	A	0	15	15		Bd3:20127224:20127323:+	AATAAACTACTCCCTCCGTTCCATAATTCTTGTTGTGATTTTAGTTCAAATTTAAACTAAAATCACGACAAGAATGATGGAACGGAGGGAGTAGTCAATA	.....(((((((((((((((((((.(((((((((((((((((((((........))))))))))))))))))))).))))))))))))))))))).....	-65.3
novel_mir_50	AGAAGGGTATCGGGATGAGAG	21	A	15	0	15	bdi-miR7722-3p	Bd1:52273429:52273535:-	AGTCTATTTTCCTCTCCTCCCGGTACCCTTCTTCCGGTTTCCATCCCGGTTGCCACCGACGCCGATAGACGCCGGAAGAAGGGTATCGGGATGAGAGGAAAATAGAC	.(((((((((((((((.(((((((((((((((((((((.((.(((.((((....)))).....))).)).))))))))))))))))))))).)))))))))))))))	-73.8
novel_mir_138	TTAAAATGGTGGAAGTTGGAC	21	T	6	8	14		Bd4:41156300:41156593:+	TACCCTGTTATTAAAATGGTGGAAGTTGGACTCTCAACTTTCATGCCTAAACGAGTGACTCTCAACTTTCATGCCTAAATTCCCATTCCTGCCAACCAAAACAAGTGACTTAATATCTCAGGATCCCTTGGTTGGAGGGAATTATAGATAGGGAATGGGAGTTAAGGGGTACGTGATGTTAAATCATTTGTTTGGTTAGAGGAAATGGGAGTTCAGGAGATATTGCGCATGAGATTTGAGAGACCAACTCCCACCATTTTAATAACATGCTTTGAGGTGGGAATTGGCAGGGAA	..(((.((((((((((((((((.((((((.(((((((.((((((((.(((..(((.....)))..........(((.(((((((((((((.(.(((((((.(((((((.((((((((.(...(((((((..((........(((....)))........))..)))))))..).)))))))).)))))))))))))).)))).)))))))))).))).....))).)))))))).))))))).)))))).))))))))))))))))..(((..............))).)))..	-117.33
novel_mir_154	TGCATATTTGGATCCTAATTCT	22	T	14	0	14		Bd4:44175669:44175825:-	ACAACTAGTAAAGTATTCAGACTCACGAAGTTGTACATATGAACCTGTATTCATAAAAGAATAAAACGCACCACAGGTCCTATAACTATTGGAGGTGTGTCAAGTGAGTCCTAATTCTTTAAAAGTGCATATTTGGATCCTAATTCTTTGTAAGTTG	.(((((..(((((.(((.((..((.((((..(((((.((((((......))))))(((((((...((.(((((((..(((..........)))..))))....))).))....)))))))....)))))..))))))..))))).)))))..)))))	-34.4
novel_mir_171	TGCTTCTTCGGCAAATTGGTG	21	T	14	0	14		Bd5:22100427:22100550:-	TGCCGGTGTTTGCTTCTTCGGCAAATTGGTGATGACACCAATTATTGCATCCACGATTGTTTTTGGAGAAAGCTGTATGCAGTTGTTGTCATCACCAATTTGTCGGAGAAACAAACTCCGGTAA	((((((.(((((.((((((((((((((((((((((((.((((...(((((.((.....((((((...)))))))).))))))))).)))))))))))))))))))))))).))))).)))))).	-64.9
novel_mir_177	AAGAGTAGCGTTGATACACCGTC	23	A	0	14	14		Bd1:73465814:73465997:+	AGCCAGAGGACGCGTCGATTAATGGGGATTCTGCGTGCTCTGTCGAGAGCCCCTCTCTGGCTGCTCGGCTCGAATCGGAGCGGAGAGCAGCAGCACGAGAGAGAGAAAGCAGTGGAGGCCGCCGAGGGAGAGATCGGAGAGAGAGAAGAGAAAGAGTAGCGTTGATACACCGTCGAATCTGGAA	..(((((.((((.((..(((((((...(((((.(...((((.((..(.(((((.((((.(((((((.((((......))))...)))))))....(....)......)).)).)).)))).((((........)))).)).))))..)....)))))..)))))))..))))))...)))))..	-65.7
novel_mir_178	CCATAAAGATTTGCACGGCTA	21	C	0	14	14		Bd1:74506131:74506207:+	TCCCTCCGTTCCATAAAGATTTGCACGGCTAGTTCATAGCCGTACTAGCCGTGCCAATCTTTATGGAATGGAGGGAG	(((((((((((((((((((((.(((((((((((.(......).))))))))))).))))))))))))))))))))).	-57.7
novel_mir_184	ACATTGATTTGTGGTCTGTGC	21	A	0	14	14		Bd1:7209083:7209207:-	GTTTAAAGATACATTGATTTGTGGTCTGTGCAAAAATAACAAATCTGGATATGTATAATACCGCTATTGTACATCATCAGATTTGTTATTTTTGTACAGACCACAAATCAATGTATCTTTACACG	((.(((((((((((((((((((((((((((((((((((((((((((((..((((((((((....))))))))))..))))))))))))))))))))))))))))))))))))))))))))).)).	-78.3
novel_mir_185	GACAAGTAATATGGGTCGGAGGA	23	G	0	14	14		Bd1:26864608:26864705:-	ATTTCGTACTCCCTCTGGCTGGAATTACTTGTCGCTGATTTAGTACAAAGTTGAACTAAAATTGGGACAAGTAATATGGGTCGGAGGAAATACAAAAT	.....(((...(((((((((.(.((((((((((.(..(((((((.((....)).))).))))..))))))))))).).)))))))))...))).....	-37.5
novel_mir_193	ACCTCAGTTTGGGTCGTCGGGAG	23	A	0	14	14		Bd1:65958982:65959178:-	CCTAGCCGGCACCTCAGTTTGGGTCGTCGGGAGGGTGATTTGGGGGCGCCCTCAGTTTCGGGAGGAAGATAGGGAGACTCCTGGATGCGTTTTTTTTGGCTAGAATACCTATATTTGAGGATAGGGGGTGAAGTAGGGGCTCTCCTGGTGATGCTCTTAGAGAGAGGTGGGAATTTACATGGGACTTGGGACTGGGA	(((((((..((((((..((((((((..(((((((((.(((..(((((.((((...((((....))))...)))).).))))..))).............(((...(((((.((((....))))..)))))...)))..)))))))))..))....))))))..))))))........((.......)))).))))).	-66
novel_mir_45	CAAGAATTTAGGATTGGAGGA	21	C	9	5	14		Bd1:41005072:41005224:-	AAGTTGTGCTTGTCATACAACAATAAAAGCTACTCCCTCCGATCCTAAATTGTTGTCGAAATATTACATGTATCTACACACTTTTTAAGAATAGATACATCCATATTTGGGCAAATTTGAGACAAGAATTTAGGATTGGAGGAAGTATAATAT	..((((((.......)))))).........((((.((((((((((((((((.(((((..........(((((((((..(.........)..)))))))))(((....)))..........))))).)))))))))))))))).))))......	-51.1
novel_mir_46	ACATCATCTGTTGGAGATGCT	21	A	9	5	14		Bd1:42320423:42320586:-	TTGCCTCTAGGGCATGTCTCCAACAGATGTTTGCTAATGCCCTATTTTACATCATCTGAAATGGCTCCTCTATTTTAGGGCATGAAAAACTGCAAAACTGATGCCCTATCCTAAATTTGCAGTGTCCTATTTTACATCATCTGTTGGAGATGCTCTTAACCTTC	........((((((..(((((((((((((..((...((((((((..............((((((.....))))))))))))))((...((((((((...((((...)))).....)))))))).))........)).)))))))))))))))))))........	-49.13
novel_mir_1	TCCACGAACTCAGAAAACGCA	21	T	7	6	13		Bd1:5207706:5207833:+	AACACTGTAGTCCACGAACTCAGAAAACGCACACATAAGTACATAAACTCGAGTTAGTGATACAGAGATTAGTGATACAGTTCATGGACTTATTAGTGCGCTTTCTGAGTTCATGGACTAAAGTGTTC	((((((.(((((((.(((((((((((.(((((..((((((.(((.((((.(.((((.((((......)))).)))).))))).))).))))))..))))).))))))))))).))))))).)))))).	-57.6
novel_mir_161	TTACTGCCAGATCATCAAACA	21	T	7	6	13		Bd5:23319637:23319824:+	GCTCACCAAGTTACTGCCAGATCATCAAACAAATCAGTTCATGTGAATGGATGAGTAAGGTTTCAGTTAAAACCACCCTGAGCTGTTAGTACTCATCGTGTGCATTATTTATCTCTTGTTCTCTCTATTTACTGATCTATTTGATGATGTGGCAGCAACGAGGCAAACGCCTGGCATCCACATGAGCC	(((((....(((.((((((.(((((((((.(.((((((..(((.(((((((((((((.(((((......)))))..............((((.......))))..)))))))))...))))....)))..)))))).).))))))))).)))))).))).((((....))))..........))))).	-60.2
novel_mir_33	TTTGTGGAACGGAGGGAGTAC	21	T	13	0	13		Bd1:11209087:11209404:-	TATGAGTTGTTTTGTGGAACGGAGGGAGTACCTGCTTAGGTTTGTGGCCTTGCTTTTGCTGATAGGTATTGCAAAAAAGTGAAAAACTTAAGGAGTATTGTTATTAACATACAAGATTCCCAACTTTTTACCTTTTTAATTTTCAACGTGCTCAACTGCATGTTATTGTATTATTTAGGTTTATCATTTGTTTGGAGTCCGGACAGGTGTCTGTACTGGAATGTTGATATTCACCATTTGTGACTGCATGTGTGCAACTAATCCTGTTGAATTTCTTCTCAGAAAATGTGCCCCCTGTTGCATTAAATGATGATCGAG	..(((((..(((.(((.(((((.(((.((((..((..((((.....)))).)).....((((..((.(((.((((.((((((.(((((((((((((.((((.........)))).)))))........................(((((((......)))))))..........)))))))).)))))).)))).))))).((((((.((.(((((....((((......((((.....))))..))))..)))))))....))))))..........)))).....)))))))))))).))).)))..))..)))..	-82.9
novel_mir_62	TGGATCCCGTTTGCATCCCTA	21	T	13	0	13		Bd2:7259041:7259143:+	TACTTGATGTAGGGATGCAAACGTGATCCTGCGAACGGCCCACTTCTAGTTCGTTTGAAGTGGGACTTTCGCTGGATCCCGTTTGCATCCCTAACTTTAATGT	...((((..((((((((((((((.(((((.(((((.((((((((((..........)))))))).))))))).))))).))))))))))))))...))))...	-56.7
novel_mir_66	TAATGGTATTGAGCAAAGACACA	23	T	13	0	13		Bd2:20141341:20141458:+	AAAAAAATTGTAATGGTATTGAGCAAAGACACAATTCCACATTGGATTTCGGCAAAAGCTGAAAAACAACGGTCTGATGTGGCCAATTTTCTCTTTTTCAAAATATTACAATAAGTTA	......(((((((((...(((((.(((((.(.((((((((((..(((((((((....))))))........)))..))))))..)))).).))))))))))..)))))))))......	-33
novel_mir_76	CATTTATTATGGACCGGAGGG	21	C	13	0	13	ata-miR5181-3p	Bd2:46563198:46563295:+	CCAAACTATTCCCTCCGATCCATAATAAGTGTCTCAGCTTTAGTACAACTTTGTTCTAAATCTGAGACATTTATTATGGACCGGAGGGAGTAGTAATC	....(((((((((((((.(((((((((((((((((((.(((((.(((....))).))))).))))))))))))))))))).)))))))))))))....	-60
novel_mir_101	TCAAGAATTATGAAACGGAGGAA	23	T	12	0	12		Bd3:7789296:7789446:+	CAAAATTGCATCAAGAATTATGAAACGGAGGAAACATTTTTTATTTTGTAATCCCGTTGCAACGCATGGGCATTTCTGCTAGTATGCATATATCTTGTGTTTTGTCCTTCTATGTTTTAGGTGTTTGGTTTATTTTCAACTAGCAGGCAAC	.......(((((.(((((...(((..(((.(((((((....(((.(((((((...))))))).(((((((((....))))..)))))..)))....))))))).))))))...))))).)))))((((((.......))))))........	-30.7
novel_mir_150	TTAATATGGGACCGAAGGAGTA	22	T	6	6	12		Bd4:40008117:40008252:-	ATAGAATTATACTCCCTCCGTCCCATATTAAGTAACTCAAATTTGTCTAAAAAGGAGGTATCTATATACCAAAATACGTCTGGATGCATGTAATGTTTCAACAGTTAATATGGGACCGAAGGAGTATTTATTTTAA	.((((((.(((((((.((.((((((((((((.(..(((...(((......))).)))(((((((.((..........)).)))))))...............).)))))))))))).)).)))))))..)))))).	-39.5
novel_mir_173	CGCGCGTGCGGATTTGAGGTCG	22	C	0	12	12		Bd1:30737526:30737624:+	GAGAAGAGAAACAGTACCGATCCGGAGGCTCGTGCGCAGGAAAACAGTGCAGCAGTTGATTTGGTGGCGCGCGTGCGGATTTGAGGTCGGGCTCAACAT	.....(((........((((((((((.((.(((((((.(.....)....((.(((.....))).))))))))).))...)))).)))))).))).....	-30.9
novel_mir_186	CCGAGGAAGTAAGTATGACTGGT	23	C	0	12	12		Bd1:28803291:28803651:-	GTCTCGGAGACCGAGGAAGTAAGTATGACTGGTTGAAAAATCTTTTATACGAAAACAAAGAAATCACTACATATTCAGAGTATTCGTGTTCCACACTTTTTTCTCATTTTCATGCTACGTCCGTTTCAAGATATATATATTCTCTACATCCGAAAATAAGTAACGTTGATTTATATAAGAATTTATACAAGTATTTCATCTTCTTTGTCCAGGCCATTGACGAGGAATTACATGACTTATGTGATCCAAATCATAAGCATACAAGTGCATTTGAAAACGGATGCAAGGATACAAATTTTATTTTACAGAAATTATATATTAATAGACTAGTTATTGCTCAAATCTTCGGTCATAAGAAACA	((.((...(((((((((..(.(((((((((((((((((((......(((((((.((...(((...........)))...)).)))))))........))))))..........................((((((((..((((...((((((.............(((..(((((((((.....(((....)))......(((((((((.........)))))))))........)))))))))..))).(((...((((....))))...)))...))))))..((((((.......))))))..))))..))))))))....))))))))).)))).)..)))))))))....)).)).	-74.34
novel_mir_213	ACTTGATATTGTTAGACGATGGT	23	A	0	12	12		Bd3:19313063:19313268:+	TAGGTTTTTAACTTGATATTGTTAGACGATGGTATAAAAAAAAACCAAAAATCACTTTTAAGACCAACCAAACATGGTAAAAGTGTAACGGCACAAATCCTGTAGAAGGGCTACATGTAGAATAAAATGTTTTTTTATCACACTACACGTTGCAAGGTGCTACACTGTAGATCTGACGATGGTAGGGAAATAGACATAAAAGCCCG	..((((((((.((((.((((((((((..(((((...................(((((((...((((........)))))))))))....(((((....(((.....)))((.((.(((((.((((((.....))))))....))))).)).))...)))))..)))))...)))))))))).))))..........))))))))..	-46.7
novel_mir_226	AGGGGCGCTGGTTTCTATCT	20	A	0	12	12		Bd4:13948083:13948165:+	TTACCTCAGAAAATAGGAGCCGGTGAAGTCCTCTCCTCTCTCTCTAAGAGATTAGGGGCGCTGGTTTCTATCTTCTGATATAG	.....((((((.(((((((((((((....(((((..(((((.....)))))..)))))))))))))))))).)))))).....	-36.3
novel_mir_228	CAAGAATTATTGGACAGAGGG	21	C	0	12	12		Bd4:32670597:32670694:+	GTTGGGTACTCCCTCCGTCCCATAATTCTTCTCGTTATTTTAGTTCAGATTTGTACTAAAACAATGACAAGAATTATTGGACAGAGGGAGTACCATTT	....(((((((((((.((((.(((((((((.(((((.(((((((.(......).))))))).))))).))))))))).)))).)))))))))))....	-49.7
novel_mir_78	TTCTGTGAGAAAATTAGCGTC	21	T	12	0	12		Bd2:49215419:49215779:+	TAACGACAGTTGACGCTAATTTTCTCACAGAACCACCAAACTTGTGACATGTCTTTTCGAAAAATCCAAATCTACCGTTTTACTGCATTTTGACAACAATTCTGACAGATGGGCCCACATGTAAGTGTCATGTCATCTCTTAATGGGCTTTTTACTCAACCCGTTCTTGGTCTCCTCTGGTTCGGGGATTGGATAGGGTTAATGGGTCAGGTCACTGACCGGGTATTTTGCAACGTAGACACATGTGGGCCACACATGTCAGGAACACTTTCAAATCCACTAAACTGGAAGTTTTGGGTTATTTGAGAATCTCTGCCTCAAGAGTTGTGGTTCTGTGAGAAAATTAGCGTCAACTATGGTT	.(((.(.(((((((((((((((((((((((((((((.(..((((.(.((....((((((((.((((((((.((.(((.((((.((...(((((......((((((((..(((((((((((((....((((((((((......))).((....(((((.((((....(..((((((........))))))..)...)))).....((((((....)))))))))))....)).)))).)))))))))))))).))..))))))))......)))))..)).)))).))).)).)))))))).))))))))....)).).))))..).))))))))))))))))))))))))))))).).)))	-151.5
novel_mir_174	TTCTAGAACCGGCTTCTCCTA	21	T	0	11	11		Bd1:48551573:48551731:+	TCTTTTCAGCTTCTAGAACCGGCTTCTCCTATAAGCTGCCCTCCAAACTAGTTTAGGCCAACCTAGTTTGATAACGTAATCAAATTTAGATGGCAGCTTCTCCAGGAAGCTGGGGCAGGGCAGCTTCTTGGAGAAGCCGGTTCAGAAAGCTAAAAAGAA	((((((.(((((((.((((((((((((((...((((((((((((............((((.(..((((((((......))))))))..).)))).(((((.....)))))...)).))))))))))...)))))))))))))))).))))).)))))).	-83.1
novel_mir_205	TTTATGGAATGGAGGGAGTAC	21	T	0	11	11		Bd2:56939760:56939892:+	AGAGGATGCAGTTATATCCTGTTTCCGTTTAAATACTACTCCCTCCGTGCCATGAAGGTTGGCACGGATTTGAACTAGTTTTAGTTCAAAACCATGCCAATCTTTATGGAATGGAGGGAGTACTTCTAGCCTT	...(((.((((.......)))).)))..........((((((((((((.(((((((((((((((.((.(((((((((....))))))))).)).))))))))))))))).))))))))))))...........	-66.5
novel_mir_209	CAAATATGGGTATGCTGTTGGAG	23	C	0	11	11		Bd2:42030165:42030244:-	GGGTATCCAGCAAATATGGGTATGCTGTTGGAGCTAGTTTTTGAACCCAAATACCCATATTTACGGTTTTTGGGTATTCT	(((((((((((((((((((((((...(((.(((......))).)))....))))))))))))...))...))))))))).	-25.3
novel_mir_212	TAGTATGGGACGGAGGGAGTA	21	T	0	11	11		Bd3:4050683:4050993:+	TTGAGTCCCTTAGTATGGGACGGAGGGAGTATATATAAAAGTATTTCATTTCCTCTGGTCAAGGACTTGATTCAAAAATTACTCTATTAACACGTGTTTTGTGATATGTAGAAATTATATATAACCATAACTTTTTAACTAAGGATACAATACTGCATAAAATATGTACCAATAAATTAATTATTGGTGAAAATCTTGGTCAAGGAAAAGCAAAATATGGCTTGTATTTTAGAACAAAGAGAGCACATTCAATCTGACGAATGCTCGCTGACCTATCAAATACTCCCTTCGATCCACAATAAGTGTCTAAA	...((.(.((((...((((.((((((((((((.(((((..(((((((.((((((.((..(((((...........................((((((((((((.((((((.......)))))).......((((......))))...........))))))))))))((((((((.....)))))))).....)))))..)))))))).)..))))))...)))))...(((.....((.(((((..(((........)))))))).))...)))....)))))))))))).))))...)))).).))...	-76.8
novel_mir_217	AAGGTGGAATGAATGAAACGGTT	23	A	0	11	11		Bd3:49679525:49679708:+	AATTGCCACTAAGGTGGAATGAATGAAACGGTTTTAGTTTTCTATATTTTAGGAACCCACCCTTGGAACCAAATGATTCCTATATTTTTGAGGAATAAGATAGTTATGCATCTTACTAATTTTTTTTTTTGAAGAATCAAATGGTTCCATTCCAGTTTCATGTATTTGAGCTCAGGAACCAAAC	..(((...((.((.(.(((((.(((((((((.......((((((.....))))))........((((((((..((((((.......((..(((((.((((((((..........))).))))).)))))..))))))))..))))))))..)).))))))).))))).).)).))....)))..	-42.11
novel_mir_219	TTTTTATGTATCGAAGAAAGT	21	T	0	11	11		Bd3:54823576:54823695:+	GCAAAGACCACTCCTCCGGGTCATAAAAAGTATCGGCTATTTTGTACTAAATTAAAGTTAGTACAAATTTTGTACCAAGTATACGGCATTTTTTATGTATCGAAGAAAGTAGTACTTATA	...(((((.(((.((.(((..((((((((((..((.....((((((((((.......))))))))))...(((((...)))))))..))))))))))..))).))..))).)).)))...	-25.9
novel_mir_35	ACAGGTAATATGGGTCGGAGG	21	A	11	0	11		Bd1:16300775:16300849:-	TGTGATACTCCCTCCGACCCATATTACTTTGTACTAAATCTGCGACAGGTAATATGGGTCGGAGGGAGTATAATA	....(((((((((((((((((((((((((((((.......)))))..))))))))))))))))))))))))....	-46.5
novel_mir_71	ACCAGATTTGGGGGTCGGTTTCT	23	A	11	0	11		Bd2:41279959:41280051:+	AAGCTTTCTAGAAAAGCCAATCCCCAAATTTGGTTAGGCTTCCAAACTAGTTTAAGCCTAACCAGATTTGGGGGTCGGTTTCTCCAGTAAGCT	.(((((.((.((.(((((.((((((((((((((((((((((..(((....))))))))))))))))))))))))).))))).)).)).)))))	-50.3
novel_mir_105	TTATTATGAATCAGAGGAAGT	21	T	10	0	10		Bd3:15088013:15088135:+	GAATGGCAGGTGAATACTACTCCATCCGATTCATAACAAGTGTCTCAAATTTTGTACTAACTTGATACAAAGCTGTCCTAAATCCGAGACATTTATTATGAATCAGAGGAAGTACTGTCTTGA	....(((((.....((((..(((.((.(((((((((.(((((((((..((((.(.((...(((......)))..)).).))))..))))))))).))))))))).))))))))))))))....	-35.7
novel_mir_106	GTTTCGAACAGCGGACGGTAATT	23	G	10	0	10		Bd3:19824272:19824461:+	CTTCCCAACAGTTTCGAACAGCGGACGGTAATTCGAAATTTGCTCTTAAACCGTAAGCAATTAGTAAAAACTTTATACACAAAAAAGTTGTGCCTAGTTTATAGATTTCCAACACCGTATCATTTGCATCATTCCGACAAGTGCTTCAAAATATATCTAGAAATACCGTCCGCTGTTTTTTGTTTGGTCG	...((.(((((....(((((((((((((((.(((.....(((((...........))))).......(((((.....(((((.....)))))...))))).(((((..............(((((((........).))))))...........)))))))).))))))))))))))).))))).))...	-46.21
novel_mir_108	CACTTGGTATGGGACGGAGGG	21	C	10	0	10		Bd3:24220934:24221062:+	ATTTATTACTCCGTCCGTCCCATATTAAGTGACTTTCTATTACATGTATCTTGATGCTTTTTAGGCATAGATACATCCATATTTGTGCAAATTTGAGTCACTTGGTATGGGACGGAGGGAGTATTGCCC	......((((((.((((((((((((((((((((((...(((..((((((((..(((((.....))))))))))))).(((....)))..)))..)))))))))))))))))))))).))))))......	-61.3
novel_mir_116	TTAAGATCCGACGGCCAAACA	21	T	10	0	10		Bd3:9031627:9031719:-	GACGTCGACATATTAGAGCCGTTGAATTAAGATCTGATGCTCATTTTTACGTGCTCGTTTGGTTAAGATCCGACGGCCAAACATGTCGACTGA	...((((((((.((.(.(((((((.(((..((((.((((..(((......)))..)))).))))..))).)))))))).)).))))))))...	-30.7
novel_mir_12	CACCGCCACTGGTGAGTTGGACA	23	C	10	0	10		Bd1:30638433:30638520:+	TCAGAAAAACCACCGCCACTGGTGAGTTGGACAAGATTTGGGAAATCCCTAAGTCTTGTAGCATTCACCAGTGGCAGGTTTCAGCGAA	...(..(((((...(((((((((((((...((((((((((((.....))))))))))))...))))))))))))).)))))...)...	-44.4
novel_mir_127	ATGACTTAGTGTATAGATGGATT	23	A	10	0	10		Bd3:44852648:44852762:-	TACAAATTTTGTGTCCATTCTAAATACTCCCTCCGTCCAACAAAAGATGTCTCAAGTTTTCAAAATTTGGATGTATCTAGACATGACTTAGTGTATAGATGGATTCAAATTTAGT	.((.((.((((.((((((.(((.(((((...((.(((.........(((((.((((((.....))))))))))).....)))..))...))))).))))))))).)))).)).))	-22.54
novel_mir_140	TCCGGTGATGAAATTGCAGAAGA	23	T	10	0	10		Bd4:2975303:2975628:-	TGTTGCTTTTCGTTTGCCATGCGTATGCGCCGAGTGCTAGCGTGCGACCGTCGCGCCCTAGTGGTGTCTTTTTTTTTAGCGGGCTTTCGTTGGAGAGTTTAGTTTATTGAAACTTGGAATTTTTTTTTTTGAGAAACATCTAGCTTTATTGATTCAATGAACAAAGAACAAGTGATCAAAATTGAAACGAAAACCAACAACAAAAAACCCTAATGAAACTAAAAGTTACATCACGATTCTTTGAGATAAACAACTCTTGATTCGCCATCCGTATCTTGGAAATTCTCCATATCTCCGGTGATGAAATTGCAGAAGACCAAAGCTGC	.((.(((((((.(((((.((...(((.(((((...(((((.(((((.....))))).)))))((((((((((.(((((..(((.(((.(((((...((((.(((((((((..((..(((.......)))..))....(((..........))))))))))))...))))..((..(((....))).)).....))))).....))).)))...)))))..)))))..))))).(((.((...(((........)))..)).)))...((((.....))))...............))))))))..)).))))).))..))))).))	-72.5
novel_mir_182	AAGATTTTAGGAACGGAGGGA	21	A	0	10	10		Bd1:3836674:3836773:-	ATGCATATACTCCCTCCGTTCCTAAATTCTTGTCGTGGTTTTAGTTCAAATTTGAACTAAAACCGTGACAAGATTTTAGGAACGGAGGGAGTAACAGTTA	.......(((((((((((((((((((.(((((((((((((((((((((....))))))))))))))))))))).))))))))))))))))))).......	-65.7
novel_mir_183	CAAATAATATTGGTCGGAGGG	21	C	0	10	10		Bd1:5460767:5460890:-	ATGAGGTACTCCTTCCGACCCATATTACTTGTCGCGGATTTACTTTCATATTACTTGTCGTTGATTTAGTGCAATTTTGTACTGAATCTGCGACAAATAATATTGGTCGGAGGGAGTACTAAAA	....((((((((((((((((.((((((.(((((((.((.......))...............(((((((((((....))))))))))).))))))).)))))).))))))))))))))))....	-60
novel_mir_188	TGCAAATAGGTCCGGCCTTTC	21	T	0	10	10		Bd1:54845909:54846032:-	TGCTAGAAAATGCAAATAGGTCCGGCCTTTCCATTTTCCAATTTCAAACAGGATGGAGAGAATCGGGGAAGGACCTCGGGATGAGTAAAATTGAAAGATTGGACCTATTTGCAATTTTCAGCGG	.(((.(((((((((((((((((((..(((((..(((((((..(((.....))))))))))..((((((.....)))))).............)))))..))))))))))))).)))))))))..	-49.2
novel_mir_203	TTTGAATGTATGTAGACATGACT	23	T	0	10	10		Bd2:36611135:36611204:+	TTTGTCAAAATTTGAATGTATGTAGACATGACTTGACTTAGTGTATAGATGCATTCAAATTTAGTCAAAA	((((.(.((((((((((((((.((.((((...........)))).)).)))))))))))))).).)))).	-21.6
novel_mir_21	TCGTGGACGCTAGTGACGACG	21	T	10	0	10		Bd1:51259071:51259232:+	AGCGTGAGTGTCGTGGACGCTAGTGACGACGCAGATACTTTGACTGGAGTTGTTGCCGACGGGTAGATGTGGACATAGCCCTTGATATCGATGTTGAGGTAGCCGATCATGATTTAGCCGTGGTCGAATGAGTTGTTGTCATAGTGGATGTAGCCTCACGTA	.(((((((.((..((..(((((.(((((((((...(((((..((....((((.((.(((.((((..(((....))).))))))).)).))))))..)))))..((((((((.......)))))))).....).)))))))))))))..))..))))))))).	-57.6
novel_mir_225	TCACTTAATATGGGACGTAGGGA	23	T	0	10	10		Bd4:2704458:2704589:+	TTGATAGCTACTTCCTCCGTTCCATATTAAGTGATTTTTTATTATATGTACCTAAACGTTTTTTAGACATATATACGTCCATATTTGGACAAATTTGAGTCACTTAATATGGGACGTAGGGAGTACTATTGT	..(((((.((((((((.((((((((((((((((((((.....(((((((..(((((.....))))))))))))...(((((....)))))......)))))))))))))))))))).)))))))))))))..	-57.4
novel_mir_229	TTTTGGACTAAAGTGACACAGCA	23	T	0	10	10		Bd4:38982311:38982661:+	TAAATTAGGATTACTGTGTCACTTTAGTCCAAAGACGGTTCGGTGGGGCTAAAACCTTCCACGTGGCCGTCACGTCGGCTAAGATCAGAACCGATACTTCTAATCCCTCTTTCGCAAGGTGTTTTTTAATTTTGCAAAATCACCCATCCGGTTAAAATGCATCTCAAAATTCCCAAATCGGCGGGAAAAAAAACGGCAACGCATGGCTGGATGGATGATTTTTCAAAAAACACCATGCGAAAGAGGGACTAAAAGCCGTGGTCTCGGCCGAAGCCTACGTGGCGGCCACGTGGCGTGTTCAAGCCTCGCCGAACAGTTTTTTGGACTAAAGTGACACAGCAGTCCCAGTTT	.(((((.(((((.((((((((((((((((((((((..(((((((((((((..(((...(((((((((((((((((.((((..(..((((.(((...(((.((.(((((((((((((.(((((((((......((.(((((((.(((((((((((...............(((((........)))))......((....))..))))))))))).))))))).))))))))))).))))))))))))).)).)))...)))))).)..)..)))).)))))))))))))))))...)))..)))))))))))))...)))))))))))))))))))))).))))).)))))	-192.4
novel_mir_231	TGATTGTACATCAGTAACGGT	21	T	0	10	10		Bd4:14321683:14321753:-	CCTTTACTGATGATTGTACATCAGTAACGGTCCGAGCGACCGTTACTGATGATGGGTATCATCAGTAACAC	...((((((((((((.((((((((((((((((.....)))))))))))))).)).).)))))))))))...	-37.2
novel_mir_29	CACTTATTATGGACCGGAGGG	21	C	10	0	10	ata-miR5181-3p	Bd4:36206526:36206831:-	AAGTATAAGACACTTATTATGGACCGGAGGGAGTAGAACTTTAGATAATTGTATCTTTTAGACGTCTGCATTGGTGACATGAAATAAATCTATCATATTTTCAACAAATATAAGCCATCTTTTAAATTCATATTCTTGAATGTGGTTTTAACTAGTTTCTTTTATCATAGTATACTAGCAAATAATATAAGTATGAAGTATACTTGGTAAGACGAATTATGTTGTTTTAGTACATCTATGCAGTACTCCCTCCGATCCATAATAAGTGTCTCAGATTTAGTAGAAAGCCAGTACAAAGTTGTACTA	((((...((((((((((((((((.(((((((((((...((..(((((....)))))...))....((((((.((((((.((((((((........................(((((((.......(((((......))))))))))))....((((((.((((((((.((((((((..((.((.......)).)).)))))))))))))))).))))))..)))))))))).)))).))))))))))))))))).))))))))))))))))...))))...........((((((....)))))).	-96.71
novel_mir_48	ATTTCCGGACTGAGGGAGTAC	21	A	10	0	10		Bd1:47624002:47624105:-	TTATGGAGGACTTTTTGTACTTCTTCCGTCCGAAAATAAGTTACTTTGATTTCTATACGAATCCAAGTAACTTATTTCCGGACTGAGGGAGTACTACTTTGTAT	.((..(((........((((((((((.(((((.(((((((((((((.(((((......))))).))))))))))))).))))).))))))))))..)))..)).	-44.4
novel_mir_77	AAAGACAAATGCAAGCATGAATA	23	A	10	0	10		Bd2:47040441:47040536:+	TAGAGAAACAAAAGACAAATGCAAGCATGAATAGTGTCAGGAATTTTGTCTTTTGCGACCTATTCACATCATGATTTGTCTTTTTTGTTTCTCTAC	((((((((((((((((((((.((.(..(((((((.(((..(((........)))..))))))))))...).))))))))))..)))))))))))).	-32.7
novel_mir_88	TTCACATACTGTGCACGGAGC	21	T	10	0	10		Bd2:26566259:26566591:-	ATTCTGAAATTTCACATACTGTGCACGGAGCTCCTGAAAGAAAAAAAAAAAGTACACTGCGGCCCTATTTAAACCATATAAATTTTGAAGGAAGAATTGAGACTTTCAATCCTAATAAATAATCCCTATACATATGTCATTTGAATCGTATGATTCACATGAAACGAATTTCGTGGGATAGGAAATTTTCCAACGTCCAATTAAAATGCATACAACTTTGTACTCTTGGATGAATTTAACAATAAACTTCTAATGAAAAACAGGATTTCAACAAAAAGTATATATAAATTTGAACTAACTTTCGTGAACGGTTTTTGTGAACTTTCAATGAAA	.((((((((.((((((.(((((.(((((((.(((((................................................(((..((((((..((((...)))).(((((........((((..........((((.((((((....)))))).)))).(((.....))))))))))))..))))))..(((((((......((((........))))...))))))).......))).....(((....)))...)))))...........(((.((........)).)))...))))))).)))))...)))))).)))))..))).	-65
novel_mir_93	TGTGGTTGGGTGATGAGGGTGGA	23	T	10	0	10		Bd2:44636659:44637009:-	ATTTGAGGGGTGTGGTTGGGTGATGAGGGTGGACATGGGTGGACACATGTCCACTTACTCCCCCAAATGAACAAAAAAGCATTTGGAGGCGAAATTTCGGAGATCACATTGGAGTTGCTCTAAACAAATGGGTTGGGATGCGTATTTGGGTGATCTTTGCTTCGGAAGAAAAATATAATTAGGTGTAAATAATTAATTTGGATCGAAATACACGGTACATGCATGAACCTTTTCTGCTTAGGCCACGTCAAACGGGGCGCTTCGTACATGCCCCAGGGAAAAGAATCCCGGCTGTTAGGCCTGAATCCCGACCGATGATCTCGTTCATTTTTTGCTCAATCCCCTTGAATT	(((..(((((....(((((((...((((((((((.(((((((((....))))))))).(((((((((((..........))))))).)).)).......(((((((..((((((...)))))).......(((((((((..((((((...((((((....(((....))).....((((((........))))))....))))))))))))..(((.((....)).)))........(((((((.........((((((.........)))))).((((......))))........))))))))))))))))..))))))))))))))))).))))))))))))..))).	-120.3
novel_mir_94	TCTGTCAGTAGCGCTTAGCAA	21	T	10	0	10		Bd2:46391842:46392157:-	TGACCTCAAGTACTATTCGCTGCTGATGGAGTTGTGCCGTGGGGGCAACCTCGAGTTATCGAGTGCAAGCCGCTGCTCGGCCCCTACTGCTCTGTTAACCTTGAGCACACCGATAGACATTTACCACATACTTGGTTGCTGGCGGAACTTGGTGTCTTTTTCGTGCAAGCAGCAGCACAGGATGATGTTGTCCCAAATACTGACGTGGAAGTCCTCACAGTTGATGTCAAGTCAGGCAAGTCGAGGAGGGTGTTTGCCAAGAGTGGCATTCATCGTTTCGTGACGTCTGTCAGTAGCGCTTAGCAACATGAAAATA	.....(((.((.(((..(((((((((((((....((((((((((((...(((((....))))).(((......)))...)))))))).((((..........)))).....(((.((((((.((((......)))).(((((.(((..((..((((......((((........)))).((((......))))........))))..))..))).).)))).))))))..))).)))).((((.((((((((..(((((....)))))..)))).)))).)))).)))))))))))))..)))..)).))).....	-108.8
novel_mir_100	TTCCTCCAAGATCTCGGAGACT	22	T	9	0	9	bdi-miR7732-5p	Bd3:6980920:6981021:+	ACATGTCGGGTTCCTCCAAGATCTCGGAGACTCGGATTCGGGCGGCGGAATTTCCGGCTAGCCAGTCTCCAGAGATCGAGATCGTGGAGGAACCTGATAACT	...(((((((((((((((.((((((((...((((((..(.((((((((.....)).))).))).)..))).))).)))))))).)))))))))))))))...	-56.5
novel_mir_102	TCCGGAAATAAGTGAATTGGA	21	T	9	0	9		Bd3:8249606:8249687:+	AGTCCCTCCATCCGGAAATAAGTGAATTGGATTTGTATAGATTCTTATACAAATCCAAGTCACTTATTTGACGGAGGGAGTA	(.(((((((.((...((((((((((.((((((((((((((....)))))))))))))).)))))))))))).))))))).).	-42.3
novel_mir_133	AGGGGCGCTGGTTTCTATCTT	21	A	9	0	9		Bd4:13948081:13948166:+	TCTTACCTCAGAAAATAGGAGCCGGTGAAGTCCTCTCCTCTCTCTCTAAGAGATTAGGGGCGCTGGTTTCTATCTTCTGATATAGG	.((((..((((((.(((((((((((((....(((((..(((((.....)))))..)))))))))))))))))).))))))..))))	-38
novel_mir_134	AAAGATTGACGCGGTTTTGA	20	A	9	0	9		Bd4:23645027:23645098:+	TCCGTCCCATAAAGATTGACGCGGTTTTGAACTGGCTCTAGTTTAAAACTGTGTCAATCTTTATGAAACAAC	...((..(((((((((((((((((((((((((((....)))))))))))))))))))))))))))..))...	-38.6
novel_mir_137	AACAATTTTAGGATCGGAGGT	21	A	9	0	9		Bd4:37263377:37263452:+	TAAAAGGTACTCCCTCTGATCCTAAATTTGAACTAAAACAACGACAACAATTTTAGGATCGGAGGTAGTAAGTTTT	.((((..((((.((((((((((((((.(((.................))).)))))))))))))).))))..))))	-27.63
novel_mir_146	AGAATTATGGGACAGAGGGAGCA	23	A	9	0	9		Bd4:13611631:13611734:-	AGAATAGCTACTGTATCTTTCTGTTGCACGAACTAAGCAGTTCATCACAGTCTCATTTGATGATCGTGCCAAGAATTATGGGACAGAGGGAGCAGCAGTCTTTC	.(((..(((.((((.((((((((((.((..(.((..((((.((((((.(......).)))))).).)))..))..)..)).)))))))))))))).)))..)))	-32.3
novel_mir_17	TGAATGTACAAAAATTTGGGGA	22	T	9	0	9		Bd1:45836088:45836187:+	ATTTTTTTTTTGAATGTACAAAAATTTGGGGAGCTCAGCATGTCTGGAAGTGTCTGGAAGCTACTGGAGTTTGCCCAAGTTTTTGCTCCAAAGAGGTTGG	....((((((((...(..(((((((((((((((((((((...((..((....))..)).)))....)))))).))))))))))))..)))))))))....	-30.5
novel_mir_172	TGTTGTAGAGAAGGAGTGGCAG	22	T	0	9	9		Bd1:4029893:4030202:+	TGATGCAACTACAACCACTCCCCTGTACATCAAGTTTGCGTGCTGATCATGATCAAGAGAAAAGCAAGAAGAAGAAAGGTACTACAAGTGAAGATTTCAGGATCTCAAAGACGCAAAAAGAGAGGAGAACAACCTACCCAATTTAGCTTTAGTCTTCTCTCTTTTGGTGGCTTCAAGGTCTTGAAATCTTCAAATGTAGCTTCTTTCTTCTTTGTGCTGCCATCAACATTGAACTTGTTCTTGTTGCTCCTATATTGTTATTTATCAGCAAATGAACTTGTTGTAGAGAAGGAGTGGCAGTGGTTGCATC	.(((((((((((..(((((((.((.((((.((((((((..(((((((.((((.(((.((...((((.((((((((((((..(((((..(((((((((((((((((..(((.(((.(((((((((((((.....(((.......)))......))))))))))))).))).)))..)))))))))))))))))..)))))..)))))))))))).)))).....(((((..(((....))).)))))...))...)))))))..)))))))..)))))))).)))).))..)))))))..)))))))))))	-139.1
novel_mir_204	TTTATTATGGACCGGAGGGAG	21	T	0	9	9		Bd2:46563196:46563297:+	ATCCAAACTATTCCCTCCGATCCATAATAAGTGTCTCAGCTTTAGTACAACTTTGTTCTAAATCTGAGACATTTATTATGGACCGGAGGGAGTAGTAATCTC	......(((((((((((((.(((((((((((((((((((.(((((.(((....))).))))).))))))))))))))))))).)))))))))))))......	-60
novel_mir_207	AAGAATTTAGGATTGGATGGA	21	A	0	9	9		Bd2:23023331:23023434:-	TAGCTATCATATACTCCCTCCAATCCTAAATTCTTGTCGTGGTTTTAGTACAAATTTGAACTAAAACCACGACAAGAATTTAGGATTGGATGGAGTACGTAGCT	.((((((....((((((.(((((((((((((((((((((((((((((((.((....)).))))))))))))))))))))))))))))))).)))))).))))))	-66.5
novel_mir_218	ACAAGAATTTAGGAACGAAGG	21	A	0	9	9		Bd3:53513140:53513231:+	TGTTCTACTCCCTCCGTTCCTAAATTCTTGTCGTGGTTTTATTTCAAATTCTAAAACCACGACAAGAATTTAGGAACGAAGGGAGTGCAATT	.(((.((((((((.(((((((((((((((((((((((((((..........))))))))))))))))))))))))))).)))))))).))).	-56.2
novel_mir_220	AGCTTGGAGGTCAGAGGCTGG	21	A	0	9	9		Bd3:4381267:4381500:-	TGGCTGCAATGTCCTTCGCCTTTGACCTCCCACAGCCGCCCTTGCTCAGCCGCAACCACCACCCTGCCCAGTCGTCCCTGCTCCGCCGCCGCCAGGGCCAGGAGGTCTAGAGTTTGCTGGGTGCTGGGGAAAGAACTGAGAGAGAGAGAGAGAAGAGGCACAGGAGATAGAAGAGAGAAGGGGCAGCAGCCCACCCCTTTTCCAGCTTGGAGGTCAGAGGCTGGTCAAAGTGCC	.(((.((..((.((...(((((((((((((...(((.((((((.(((..............((((((((((.((..((((..((.(((((.....)))..)).))..))).)..))))))))...))))......((.....)).....)))))).))).............(.(((((((((..........)))))))))).))).))))))))))))).)).))..)))))	-88
novel_mir_221	TGAGACACTTGTCATGGATCG	21	T	0	9	9		Bd3:10925472:10925570:-	TTACTCCCTCCGATCCATAGTAAGTGTCTCAGACTTAGTACCACTTTGTACTGACTTTGCACTAAATCTGAGACACTTGTCATGGATCGGAGGGAGTAG	.(((((((((((((((((..(((((((((((((.(((((((......)))))))............)))))))))))))..))))))))))))))))).	-59.72
novel_mir_224	AGACATCTTTTGTTGGACGAG	21	A	0	9	9		Bd3:39089814:39089948:-	ATCATACTCCCTCCGTCCAACAAAGAATGTCTTAATTTTGACTAAATTTGAATGCATCTATTCACTATGTCATGTCTAGATACATCCAAATTTTGACAAACTTGAGACATCTTTTGTTGGACGAGGGGGTACAGG	....(((((((((.((((((((((..(((((((((.((((.(.(((((((.(((.(((((..((........))..))))).))).))))))).).)))).)))))))))..)))))))))))))))))))....	-57.1
novel_mir_233	TCTTTTGTTGTACGGAGGAAG	21	T	0	9	9		Bd4:48323012:48323157:-	CAAATTAAAGTACTCCTTCCGTCCAACAAAAGATGTTTCAACTTTGACTAAATTTGAATGCATCTATATACTAAGTCATGTCTAGATACATTCAAATTTTGACAAACTTGAGACATCTTTTGTTGTACGGAGGAAGTATTTGGTTT	.((((((((.((((.(((((((.((((((((((((((((((.((((.(.(((((((((((.(((((.(((........))).))))).))))))))))).).)))).)))))))))))))))))).))))))).))))))))))))	-61.8
novel_mir_26	CACTTATGATGGATCGGAGGGA	22	C	9	0	9		Bd1:61984908:61985092:+	GATGTATTACTCCCTCCGATCCATAACAAGTGTCGCTGATTTTTTACAACAGTAGTGTCGCTTATTTAGTACAACAACTGTTGTACTAAATCAGCGAGAGTTGTTGTACTAAATCAGCGACACTTGTTATGGATTGTTGTACTAAATCAGCGACACTTATGATGGATCGGAGGGAGTACTAAAGT	.......(((((((((((((((((...(((((((((((((((..((((((((((((((((((.((((((((((((((((.((((.........)))).)))))))))))))))).)))))))))........)))))))))..)))))))))))))))...))))))))))))))))).......	-109.2
novel_mir_87	AGAACTGGACCGGGTAGGCAA	21	A	9	0	9		Bd2:10852560:10852808:-	AAGATGGGGTTTTGCCTGCCCGTTCTGGTTCTACCTTATTCGACCCCGGTTCGGGCCTGACCAAGCCTCCTATAACTGGAGAAACATGGCGCGAAACTAGGATATATGTATAGCTGCTTGTTGTGCCCCTGTTTGCATAATATGCACGGGATACATCACATTGGCAGTGCACCTGTTTGCATAAACTGGATGCCCACACGGCCAGGCCTGAACTGAGTAGAACTGGACCGGGTAGGCAACATCCCATCT	.(((((((((.(((((((((((.((..(((((((............(((((((((((((.((....((((.......)))).....(((.(((...((((....((((((..(((((((((.(((..(((((..((((...)))))))))...))).)))..)))))).........))))))..)))).))))))...)).))))))))))))).)))))))..)).))))))))))).)))))))))	-113.02
novel_mir_109	TTTATGGATCAGAGGGAGTAA	21	T	8	0	8		Bd3:29080198:29080317:+	TGCAAACTTAGTACTCCCTCCGATCCATAAAAAGTGTCTCCCATTTTGTACTAAGTTAGTACAAATTTTGTACGAAGTGGGCGACACCTTTTATGGATCAGAGGGAGTAAATCATTATTT	...........(((((((((.(((((((((((.(((((.((((((((((((.(((((......))))).)))))))))))).))))).))))))))))).)))))))))...........	-61.2
novel_mir_121	GTGAAACTGACTGGTTGGGGC	21	G	8	0	8		Bd3:19086526:19086730:-	GCCTTTGACAGTGAAACTGACTGGTTGGGGCCACCTGCAGTTGCCACGTGGCAAAAAACAGACCAAAGCTGAACCTGGGCTCGACTGGTTGGGGTCGGGCAAGTCTGTTTCGCCGTCTGGTCGGGATCGGCTCAGGGTCCAGGTTTTTCTGTCCATGTGCTGACTGACCAATGGTCCCAACTGGTCAGTTTTGCTGTACGAGGCC	(((((..((((..((((((((..((((((((((....(((((..(((((((((((((((.((((..((((((.(((((.((.(((.(((.(..(.((((....)))))..))))))).))))))).))))))...))))...)))))).)).)))))))..))))).....))))))))))..))))))))..))))..))))).	-110.1
novel_mir_13	TTATTATGGATCGAAGAAAGT	21	T	8	0	8		Bd1:32293939:32294043:+	TGTGCAAGAAAACATGCATGTCTAATGTTTCGTACTGTTCCGATCCCTAATAGTTTTGTACTAAATCTAAACACTTATTATGGATCGAAGAAAGTATCTTGTATC	.(((((((.((((((.........)))))).(((((.(((((((((.(((((((((.(........).))))...))))).))))))..))))))))))))))).	-22.6
novel_mir_130	ACGACTGCTTGATGAGGTCCC	21	A	8	0	8		Bd4:4251828:4252072:+	AATAACTCGAGGGACCTCATTAAGTAGTCGTTTTTTCTTTTCTTCTCGGGCCCTGTTTTCAATATCCTGTCTTCAGTGCACTCAAACATTGTAAATTTCAGTTAAGGATATAACTGTCAAACTTCCTACCTTAAAACTTACAAGTAATGTGAAGTAATGTTTGAGCGCATTGAAGACCAAAGGATATTGAAAACAAGGGCTGAGCAAAAAAAAAACGACTGCTTGATGAGGTCCCTCGAGTTAAT	..((((((((((((((((((((((((((((((((((.((((...(((((.(((((((((((((((((((((((((((((.(((((((((((.......((((((......)))))).....................(((((.....)))))..))))))))))).)))))))))))...)))))))))))))).))))))))).))))))))))))))))))))))))))))))))))))))..	-129.4
novel_mir_131	TTAGGACAAAAGCAAATGCAC	21	T	8	0	8		Bd4:6593804:6594023:+	GTGAATAAGTGTACATTTGCATTTGTCCTAAGTCAAAGTTTTTAAAGTTTGACCAACTTTGTAGAAAATAGTAGCAACATTTATGATGTCAAAGTTGTAATATTTGAAGATGGATCTACTGATACTAATTTGATGTCATAAATGCTGCCACCTTTTTTAGAAAGTTGGTCAAACTTTAAAAACTTGGACTTAGGACAAAAGCAAATGCACACTTATTCGT	..((((((((((.(((((((.(((((((((((((.(((((((((((((((((((((((((.(((((((..((.(((.((((((((((((((((....((.((((.(.(((....))).).)))).)).)))))))))))))))).))).)).))))))).))))))))))))))))))))))))).))))))))))))).))))))).))))))))))..	-111
novel_mir_148	TTTAGACAAAGTAGCGACAGT	21	T	8	0	8		Bd4:22545286:22545391:-	TCCCATATTAAGTGTCGCAACTTTGTCTAGATATGCATGCATCTAGACGCATTTTAGTGTGTAGGTACATGGGTATTTAGACAAAGTAGCGACAGTTAATATGAAC	...((((((((.((((((.(((((((((((((((.((((.(((((.((((......)))).))))).)))).))))))))))))))).)))))).))))))))...	-57.9
novel_mir_19	TTCTAGAACCGGCTTCTCCTAT	22	T	8	0	8		Bd1:48551573:48551731:+	TCTTTTCAGCTTCTAGAACCGGCTTCTCCTATAAGCTGCCCTCCAAACTAGTTTAGGCCAACCTAGTTTGATAACGTAATCAAATTTAGATGGCAGCTTCTCCAGGAAGCTGGGGCAGGGCAGCTTCTTGGAGAAGCCGGTTCAGAAAGCTAAAAAGAA	((((((.(((((((.((((((((((((((...((((((((((((............((((.(..((((((((......))))))))..).)))).(((((.....)))))...)).))))))))))...)))))))))))))))).))))).)))))).	-83.1
novel_mir_194	AATTAACATGGAACGGAGGGA	21	A	0	8	8	hvu-miR5049f	Bd1:74687021:74687121:-	GTTAACTGCTACTCCCTCCGTTCCATATTAATTGGTGTGAATTTAGCACAACTTGTACTAAAGTCGTGCCAATTAACATGGAACGGAGGGAGTATGTTAAA	.(((((...(((((((((((((((((.((((((((..(((.(((((.((.....)).))))).)))..)))))))).))))))))))))))))).))))).	-56.8
novel_mir_23	TTGAACTAAGTAGGGTCAAAG	21	T	8	0	8	ata-miR5070-3p	Bd1:56006903:56007032:+	AATTGTGACCCTCAGAGTACCCTTTGACCATCTTTAGTTCAACCAAATGAACTAAAATTTCAAAATGGCACAATTTTTTTGAAAATCTAATTCATTTGTTTGAACTAAGTAGGGTCAAAGAGTCACCACG	....(((((.(.....)....((((((((...((((((((((.((((((((.((.(.((((((((...........)))))))).).)).)))))))).))))))))))...)))))))).)))))....	-38.7
novel_mir_47	TGCTACAAGCAATTCTGGCCG	21	T	8	0	8		Bd1:46850657:46850744:-	ATACTCCCTCCGGCCGGAATTTCTTGTCGCAGATTTAGTTCAAAGTTGTACTAAATCTGCTACAAGCAATTCTGGCCGGAGGGAGAAC	...((((((((((((((((((.(((((.(((((((((((.((....)).))))))))))).))))).))))))))))))))))))...	-61
novel_mir_65	TCTAGAAGATTGGTGTCCTGACT	23	T	8	0	8		Bd2:15006345:15006571:+	AGTGGTGAAGATGCTAGCCGCCGTCGTCTTCGAGGAAGTTTCAATCTCCAGTGGTTCCCCTTGTCTCTCACGGCTGAGTTGGCCATAAGAGACGAGGGGAACCGCAGATCAATGTCCGCCATCAAGTTTTGCTACCTTCTTTTGTTAGGTTATTGTGTGCTTCTCGTGGCGTTTTGGCGATGGAGATGCCGTCATCTAGAAGATTGGTGTCCTGACTTCTTCGTCGC	.(((..(((((.(.(((.(((((..((((((..(((.(.....((((((.((((((((((((((((((...((((.....))))...)))))))))))))))))).......((((((((((.((((..(((.((((.........))))....))).))))...))))))....))))..)))))).....).))).)))))))))))..))).).)))))..)))	-92.7
novel_mir_8	CAATCCATAAAAAGTGTCGTC	21	C	8	0	8		Bd1:17868210:17868310:+	ATACGCCCTCCAATCCATAAAAAGTGTCGTCCACTTAGTACAAAATTTGTACCGACTTAGTATAAAATGAACGACAGTTTTTATGTATCGGAGAGAGTATT	((((.(.((((.((.((((((((.((((((.((.((.((((..................)))).)).)).)))))).)))))))).)).)))).).)))).	-28.27
novel_mir_99	AATTATGAAACGGAGAAAGTACT	23	A	8	0	8		Bd2:58200561:58200698:-	TCTGGTAACTACTCCCTCCGTTTCATAATTCTGGTTAAAATATTACATGCATCTATACACTTTTTAAGAACATACACATTTATTTTTAGACAAATTTAAATAAAAAATTATGAAACGGAGAAAGTACTCGATATCAAC	..(((((.(((((..(((((((((((((((....((((((.....................))))))...........(((((((..(......)..))))))).)))))))))))))))..))))...).)))))..	-25.5
novel_mir_142	ACATTTTTTATGAATCGGAAGTA	23	A	7	0	7		Bd4:6123978:6124112:-	CCATGGAGTGGTGATCAAAATCAGTCTAAATTCTTACTCCCTCTGATCATAAAAATGTTGTCCACTTAGTACAAAATTAATATTTAGTATAAAATGGATGACACATTTTTTATGAATCGGAAGTAGTAACTATGA	...((((.((((.......)))).)))).....(((((.(.(((((((((((((((((..((((.((.((((.((((....)))).)))).)).))))..)))...)))))))).)))))).).)))))......	-37.3
novel_mir_168	AAGTATTTAGGAACGGAGGGG	21	A	7	0	7		Bd5:18649571:18649659:-	TAGAAAATACTCCCTCTGTTCCTAAATACTTGTCGTGGTTTTGCACTAAAACCACGACAAGTATTTAGGAACGGAGGGGGTAATAATTT	.......((((((((((((((((((((((((((((((((((((...)))))))))))))))))))))))))))))))))))).......	-60.3
novel_mir_170	TTTGGTTAAACTAAGTAGGGTCA	23	T	7	0	7		Bd5:18797712:18797824:-	AGGGTACCCTTTTACCATACTTAGTTCAAACAAATGAACTAGTTTTCTAAAAAGTTATGTCACTTTAAAATTTTAGTTCATTTGGTTAAACTAAGTAGGGTCAAAAGGTACCT	.(((((((.(((.(((.(((((((((.((.((((((((((((..((....(((((......)))))..))..)))))))))))).)).))))))))).))).))).)))))))	-42
novel_mir_3	TCCTAAATTCTTATCGTTGTT	21	T	7	0	7		Bd1:10326601:10326682:+	CTTCCTCCGTTCCTAAATTCTTATCGTTGTTTTAGTTCAAATTTGTATTAAAACAACGACAAGAATTTAGGAACAGAGGAGT	.((((((.((((((((((((((.(((((((((((((.((....)).))))))))))))).)))))))))))))).)))))).	-44.2
novel_mir_37	AAATCCGGCATATTTTGATAG	21	A	7	0	7	bdi-MIR5173	Bd1:22135849:22136141:-	ACGCCACTGCAAATCCGGCATATTTTGATAGATGCCATTACGGCCATTTAAAGTTTTAAACCGAGATGCCTGGCTGTATAGGGCCGTATTCTTCTCGTATATGCGGATGTACCATATGGACCTGACTTCAAGCCATGGTTCGGTCGACTAGACGCATCAGGCCCGAGCCTTCTTAAATTTGGATTCATACGGTGCATCTGTATATACGAGAAGATACGGCCGTATATAGCCAGTATCTCGATTTAACTCGCCGTAATGGCATCTATCAAAATAAGCTGGATTTGCAGTGGCTT	..(((((((((((((((((.((((((((((((((((((((((((........(..(((((.((((((((.((((((((((.((((((((.(((((((((((((((((((((((.((((((.(..(.((.(((....(((((((((..............)).)))))))..))).)).)..).)))))).))))))))))))))))))))))))))))))).)))))))))))))))))).)))))..))))))))))))))))))))))))).)))))))))))))))))..	-180.64
novel_mir_89	GTAAACGGAAGAAGTGCTTTT	21	G	7	0	7		Bd2:30817285:30817431:-	CTAGCTCTCTAAAATGCACTTCTCCCGTTTACACATGAAACTGAGAAGTACATCCGAAGGTGCTTCATGCAGCTTCTGGAGGGAAGCACCTCCCGACGTGCTTCCCAGCTTCATGGGTAAACGGAAGAAGTGCTTTTCAGAGGGCTA	.(((((((((.(((.((((((((.((((((((.((((((.(((.(((((((.((.(.(((((((((.(.(((...))).)..))))))))).).)).))))))).))).)))))).)))))))).)))))))).))).)))))))))	-81.6
novel_mir_124	AATTAAATTGGATCGGAGGGA	21	A	6	0	6	hvu-miR5049f	Bd3:26854822:26854921:-	AAATTTGTGCTCCCTCCGATCTGATTTAATTATCGCAGGTTGAGGCAAAACTTTGCCTAAACCTGCGACAATTAAATTGGATCGGAGGGAGTAAATTACT	.......((((((((((((((..((((((((.(((((((((.((((((....)))))).))))))))).))))))))..)))))))))))))).......	-63.7
novel_mir_128	TCATCAGTGACGGGCGCGAAAGG	23	T	6	0	6		Bd3:46828193:46828313:-	TCAGTGAAGGGTGTACCGCGCCCGTCACTGATGAGAGTGACGGGCGGGGACGCGACCGTCACTGATGTGGGTCATCAGTGACGGGCGGTCATCAGTGACGGGCGCGAAAGGCCCGTCACTG	.((((((.((((.(..((((((((((((((((((..((.....(((....)))..((((((((((((.....))))))))))))))..))))))))))))))))))..).)))).))))))	-85.2
novel_mir_135	GTCAAAGTTTGGTATAAAATT	21	G	6	0	6		Bd4:29005243:29005430:+	TCCTATTGAAATTTGTGCCACATTTTGATCAACAATTATTCAATTTATATTTAGTATATGTATATAAAAGTTATACCATTAGACAGTGTTTTTCAATACTAATTCAACAATATATCTTTTGTGTCGCAATAATCTCGTATTACGAATCCAATTTTTGGTCAAAGTTTGGTATAAAATTCCACGTGGGC	.(((((.(((.(((((((((.(((((((((((.((((.....................((((((((((((.((((.........((((((....))))))..........)))).))))))))).)))......(((.....)))....)))).))))))))))).))))))))).)))...))))).	-42.41
novel_mir_159	AGGGACCATTTGCGTACTTTT	21	A	6	0	6		Bd5:20191622:20191976:+	CCATTTGTTGAAAAGTACGTAAATGATATTTTTACATTTTTTTCGTATATTTTTAACTGTTAAAATCGGACACCAATGGTTTCTCATGCAATCCAAAGCGGTATAAGTGCCAACATGTCACGTTTTGGCCCCGAAACAGCTTTGTCAGCCATTTTTGTTTTTAGTTATCAAATCAATTTGTTTTTGCAAAAAAATCCGAGTAAACGTGGCAATTTCGAGACCAAAATCATGACACGTGAGCGCTAATATTACTCTATATTGGAAAAAGGACTATTATTGTCTGGTTTTGACAATTGAGGAACAAAAGTATACAAAACTAATTCGAGGGACCATTTGCGTACTTTTTGATAAGTTG	..((((((..(((((((((((((((...(((((..(((..(((.((((((((((((.(((((((((((((((..(((((((..(..(.((((....((..((((.(((((..((.(((((.(((((((.(.(((((..(((.(((..(((...((((...........))))....(((((....))))).......).))..))).)))..))))).).)))))))..))))).))..))))).))))..))....)))).)..)..)))))))..))))))))))))))).)))).......)))))))).)))..)))..)))))..)))))))))))))))..))))))..	-99.41
novel_mir_16	TCTGTCATAGCTGTAGGAAAGGA	23	T	6	0	6		Bd1:40074563:40074763:+	GGTATGAAAATCTGTCATAGCTGTAGGAAAGGAACCAAAACCAAAAGTACCCAACTACCCTCCAAATGAATCTAGAAACTAGACAAGAGAGAAATAAATGATCTATAGTCTCATCTCCTCCACAAAATACACATTCCTTGGGGTCCTTCCAGCCCCTATGCAATAGATTATCTCTAGTTAAGATGCTATTCCTTTCAACCA	(((.((((((((((((((((..((.((((.(((............(((.....))).(((....((((..(((((...)))))..(((((((.(((.......)))..)))).)))...............))))....))).))))))).))..)))))..))))))).....((((......)))).....))))))).	-37.6
novel_mir_176	TCCGGAAATAAGTGACTCGGA	21	T	0	6	6		Bd1:60526007:60526135:+	CCGTCTGGCGTCCGGAAATAAGTGACTCGGATTATTTGTCTAGATTCGTATGTATCTAGACGTGTTTTAGTGTATAGATACATGCGAATCTAGACAAATCCTACTCACTTATTTCCTGACGGAGGAAGT	...(((..((((.((((((((((((...(((((...((((((((((((((((((((((.(((........))).)))))))))))))))))))))))))))...)))))))))))).))))..)))...	-66.5
novel_mir_181	CTTATTTTGGGACGGAGGGAT	21	C	0	6	6		Bd4:45230821:45230959:-	ATCCACACCACTTATTTTGGGACGGAGGGATTAGATATTTTATAGCAGCAACTCGGGAAACTTTCTTTAATGGTTACGAAAGCTATGTTAGAATTTGGTTAATAATCCAAGTCTGTCAAATAAAGTGAGTAAGTTGTTG	.........((((((((((.((((((.((((((.....................((....))((((...((((((.....))))))...)))).........))))))...))))))...)))))))))).........	-31.7
novel_mir_187	AACTGTACTGTAATCGAGGGCTT	23	A	0	6	6		Bd1:38323158:38323279:-	ACAGAGAGTCTGGCTCTTGGAATTTATTGTGCGTGTGATAGGTATATATTGTAGTTCTAACTTGCGTGTGTGAGCGTGGTGTGCACTACAACTGTACTGTAATCGAGGGCTTTTAAAAAAAA	.(((.....)))((((((((...((((.(((((.((..(((((((((......((((..((......))..))))...)))))).)))..))))))).))))))))))))............	-30.3
novel_mir_189	GATCCAAAATAAGTGTCGCGG	21	G	0	6	6		Bd1:59388692:59388789:-	TATTCCCTCCGATCCAAAATAAGTGTCGCGGATTTAGTATAAATTTGTACTAAGCTTAGTTCAAAACCATGATACTTATTTTGGATCGGAGAGAGTAC	(((((.((((((((((((((((((((((.((.(((((((((....)))))))))............)).)))))))))))))))))))))).))))).	-44.62
novel_mir_190	CAATTAATATGGAACGGATGGA	22	C	0	6	6		Bd1:61947314:61947391:-	TATTAACTACTCCCTCCCTTTCATATTAGTTGTACTAAATCCATGCCAATTAATATGGAACGGATGGAGTATCAAGTG	.......((((((.(((.((((((((((((((..............)))))))))))))).))).)))))).......	-25.64
novel_mir_200	GGCGTATCCGGTGAAAACTTTCA	23	G	0	6	6		Bd2:26541417:26541708:+	GTATGTAGCCGGCGTATCCGGTGAAAACTTTCAGTCGGTGTAAACTTGCAAAGTATCATCGTAGGTCATTAGATAAAAATGCACGGTTAAGATCAAAGATAGAAGTCTCACCAACCACTTAAACTCAACGAGAAGGGATTATATGCAAAAAAAAACTGTTTAAGTGGTTTGTAAGGTTTTCACCTTTGATCCGAGCAATGTGTTTTTTTTTTGTCTAATGACTTACGATGATGGTTTGAAAGTTTGAGCCAAAAAAAGTTTTCATAAGATACGTCGCCTTGTGCTATGTATA	((((((((((((((((((..(((((((((((.....(((.(((((((.((((.((((((((((((((((((((((((((.((((.(((..((((((((.(..((..((.((.((((((((((((...........(.((...)).)...........)))))))))))).)).))..))..).))))))))..)))...))))....)))))))))))))))))))))))))).)))).))))))).)))....)))))))))))..)))))))))......))))))))).	-121.05
novel_mir_201	CCTTGCCGGCGCGCGCGTGCA	21	C	0	6	6	osa-miR1848	Bd2:33004061:33004130:+	CCACTGGCCCCCTTGCCGGCGCGCGCGTGCACCCGAAGGTGCGCGCGTTGCCGTCAAGGGGCTCAGCGGC	((.(((..(((((((.(((((.(((((((((((....)))))))))))))))).)))))))..))).)).	-51.6
novel_mir_202	TTATTATGGACCAGAGGGAGT	21	T	0	6	6		Bd2:33686938:33687057:+	AGGGGAGCCTTTTATACTCCCTCTGATCCATAATAAATGTCTTGGATTTAGTACAAACTTAGTACAACTTTGTACTAAATCGAAGACACTTATTATGGACCAGAGGGAGTAGGTAACACT	...(..((((.....((((((((((.((((((((((.((((((.(((((((((((((.((.....)).))))))))))))).)))))).)))))))))).))))))))))))))..)...	-61
novel_mir_206	ACAATTTAGAATCAGAGGGAGT	22	A	0	6	6		Bd2:13264627:13264846:-	ATTTGAGTCAACAATTTAGAATCAGAGGGAGTATTATTCTTGCTCTTAGCAAATTTGCCCATAAAAACAAATTTGCATTTTTGACTTTTTACTGTGCCTGGAACAGTAGGGGTAGTGTGGTTTACTTGATGCATCATAAAAGGCCATGTGTAATCCACATATATTGTAGGCAACTGTCAACACAATTCCCCCTCCGGTCCTAAATTTTTGCCACTTGCAG	....(((((((.(((((((.(((.(((((...................(((((((((..........)))))))))....(((((.........(((((...((((((.((((.(..((((((...(((....)))....))))))..)...)))).....)))))))))))...))))).........))))).))).))))))).)))..))))....	-54.4
novel_mir_215	AAGACACTTGTTATGGATGGG	21	A	0	6	6		Bd3:35941093:35941183:+	TGTTCATACTCCTTCTGATTCATAACAAGTCTTTTGGATTTTACTCTTTGTACAAAATTCAAGACACTTGTTATGGATGGGCGTACTAACT	.(((..(((.(((....(((((((((((((.(((((((((((((.....)))..)))))))))).)))))))))))))))).)))..))).	-30.2
novel_mir_216	TACACTTATTATGGATCGGAGGG	23	T	0	6	6		Bd3:41054374:41054481:+	GAAAAGTACTCCCTCGATCCATAATAAGTGTCTCAGATTTTGTACTAACTTAGTACAAAGTTGTACTAAATCTGATACACTTATTATGGATCGGAGGGAGTAGTTGAG	...((.(((((((((((((((((((((((((.((((((((.((((.(((((......))))))))).)))))))).)))))))))))))))).))))))))).))...	-60.3
novel_mir_230	TTCCGAGCACACCTAGCGACG	21	T	0	6	6	bdi-MIR7710	Bd4:46018194:46018328:+	TGAAAAATTATTCCGAGCACACCTAGCGACGCTGGTACCTACCATAACCTCTTCATCTAGCTAGGGTATAAAGAGTGACTAATGAAGATATGGTAGGTATCGACGATGCTAGATGTGCTCAGAATGATGTTTCAA	(((((.(((((((.(((((((.((((((.((.((((((((((((((...(((((((.((((...............).)))))))))))))))))))))))).)).)))))).))))))).))))))).))))).	-62.46
novel_mir_237	AAGAATTTTGGGACGGAGGGA	21	A	0	6	6		Bd5:12649091:12649190:-	TATTAAGTACTCCCTCCGTCTCATAATTCTTGTCCTTGTTTTAGTACAAATTTGAAATAAAACAACGACAAGAATTTTGGGACGGAGGGAGTAGGTATTT	...((..((((((((((((((((.((((((((((.((((((((...((....))...)))))))).)))))))))).))))))))))))))))..))...	-52.7
novel_mir_238	TAGGTGTCTTAGATTTAGTAC	21	T	0	6	6		Bd5:15919453:15919559:-	CACCGGCTCTGAACTAAAATATGAGCTAACCTGTCAGCATTTGGATTCCTAATGAAATACTCCCTCCGATCCATAATAGGTGTCTTAGATTTAGTACAAAGTTAGTA	.((..(((.((.((((((...((((...((((((......(((((...................)))))......))))))..))))..)))))).)).)))..)).	-22.91
novel_mir_27	ATCCATAATAAGCGTCTGGGA	21	A	6	0	6		Bd1:66612671:66612766:+	ACTCCCTCTGATCCATAATAAGCGTCTGGGATTTAGTACAAAGTTAGTACAACTTTATACTAAGTCCCCGACACTCATTATGGATCGGAGGGAGTA	(((((((((((((((((((.((.(((.(((((((((((.((((((.....)))))).))))))))))).))).)).))))))))))))))))))).	-61
novel_mir_32	TGGACCGCACGTCGTAGATCC	21	T	6	0	6		Bd1:4277851:4278004:-	CATGGACAATCGATCTAAAACGTGCAGTGCAGATCAAAGGTGGGAATCATAACATCAACAACACATTTTTCACATAACCCCCTGTACTTATCCCATGCTTATCTTTGATTCCCACCTCTCATCTGGACCGCACGTCGTAGATCCATTGCCCGCA	...((.((((.((((((..((((((.((.(((((.(.((((((((((((........................................................)))))))))))).).))))).)).))))))..)))))).)))).))...	-53.14
novel_mir_38	AGAATTATGGTACGGAGGGAG	21	A	6	0	6		Bd1:24600814:24600915:-	TTAAGAGGTACTCCCTCCGTCCCATAATTCTTGTTGTTGTTTTAGTACAAATTTGAACTAAAACAGCAACAAGAATTATGGTACGGAGGGAGTATAATTTAG	.((((..(((((((((((((.(((((((((((((((((((((((((.((....)).))))))))))))))))))))))))).)))))))))))))..)))).	-63.7
novel_mir_57	TCGACGTAGGCGAAGTATCCGGT	23	T	6	0	6		Bd1:71431455:71431613:-	CTCGGTATTAACGGCCGGGTCGCACTCGCACATCGGCCGGCGCTCTCGCAGAAATAGGCTCGGTAAGTTACCTACCGTACGGCGTGAGCTGGTTGATCCATGCAGCCGCTGGGATCCGTATCTCAATCGACGTAGGCGAAGTATCCGGTCAAAACCATC	...(((.....(((((((((.((....)))).)))))))..((....)).......((((.((((..(..(((((.((.(((..((((...(..(((((..((....))..)))))..)..)))).))))))))))..)..)))).))))...)))...	-52.4
novel_mir_61	TGAGACACTTACTATGGATCG	21	T	6	0	6		Bd2:6370504:6370759:+	GTACTAAGTCTGAGACACTTACTATGGATCGGAGTGAGTATTATTTTTACAAGTGGAACTCACGTATTTGTATCTGAAAGATAGAATTCTTTTAAATTTGGTACGAATGAGCTAAACCCACAAATATTGCACTTCTTCTGAAAAGTGGGAACTCACGGAATTCAGTTGACCAATGGTTTTCTGTAAATCGGGAGGGAACTGGGTCAACTTTTGTGAAAGATACAAGTCATGTTCGTAGTAGAAGCTCAACTTCACA	.....((((.((((.(..(((((((((((....((((((.((((((....)))))).))))))..((((((((((((((((......))))))...((((((........))))))(((((.......................)))))...(((((((....((((((((...((((..((.(......).))..)))).))))))))))))))).))))))))))...)))))))))))..)))))))))....	-70.9
novel_mir_10	TCCCAAGATCGTCAATTTAAC	21	T	5	0	5		Bd1:21722419:21722586:+	CACGCACACGTCCCAAGATCGTCAATTTAACTATCAAAATATAAATTATATGACGTAAAAAATATATCATTAGAAAATTCATTTGATTACGAATCTAATGATATATTTTTTATGAAATATAATTTATATTTTGCTAGTTAAATTTGAAATTTTGGGATGCGTGCGTGC	(((((((.(((((((((((..((((((((((((.(((((((((((((((((..(((((((((((((((((((((...(((..........))))))))))))))))))))))))..))))))))))))))))).)))))))).)))).))))))))))).))))))).	-79.1
novel_mir_15	TTGAGCTAAGGAGGGTTGGAG	21	T	5	0	5	ata-miR5070-3p	Bd1:39985240:39985383:+	TTCTCTGGGTACAGGTGCAAAAAGGTGAGGATACCGTCCAACCCTTCTTAGTTCAAGCAAATGGATTAAAATTTTAAAATCACATCAGTTTTGTGTAAAACTAGTTCATTTGTTTGAGCTAAGGAGGGTTGGAGGCGCAGGGTC	..(((((.((.............((((....)))).((((((((((((((((((((((((((((((((...(((((....((((.......))))))))).)))))))))))))))))))))))))))))))).)).)))))..	-62.2
novel_mir_156	TTGCGATGAAGTTCCAGGGCAC	22	T	5	0	5		Bd5:2959416:2959573:+	AGTCAGAAGGTTGCGATGAAGTTCCAGGGCACAACACTTCAGGAGTGACAGGTTAGAATACAGATTGTAGCGGTGAACTTTAGTGTCTCTACCCTCTTTGCAAGGATAGGCCACTCGTGAAGTGTTGTGCCTTGAAAGCTCATCGCAGCCTTTTGAAT	..(((((((((((((((((.(((.(((((((((((((((((.(((((.(..(((.......(((..((((.((...((....))..))))))..))).......)))..).))))).)))))))))))))))))..))))))))))))))))))))..	-77.44
novel_mir_165	AACCTAGACTAGCAATGTGAC	21	A	5	0	5		Bd5:4639731:4639874:-	GTAGACACATAACCTAGACTAGCAATGTGACTTAGTATGATGACTATGTTTCACAAGTTATAGGGCAAGGTGTTGCCTACTGGTAGCTTTCGGGTTTGCTGAGAAGCATGCTGCGAGTCATGGTTGATCAAGATGGGATTTGCC	(((((..(.(((((..((((.(((((((..(((((((..((((((.((.....))))))))..(((..((.((((((....))))))..))..))))))))))..))))..))).))))..))))).........)..))))).	-37.8
novel_mir_191	TGGAGAAGCAGGTCACGTGCA	21	T	0	5	5	ath-miR164a	Bd1:62065121:62065214:-	AGGGCCGTGATGGAGAAGCAGGTCACGTGCATACTATATGCGTGCTGCAGCAGCACGAGTTGTGCACGTGTTTTCCTTCTCCACCGTAGCCTTT	(((((..((.((((((((.(((.((((((((((((.....(((((((...))))))))).)))))))))).))).)))))))).))..))))).	-47.5
novel_mir_223	ATGACGCAAGGTGGAGCACGGTT	23	A	0	5	5		Bd3:31815605:31815694:-	TGTCGTGAGGATCGTGTGTCAACAAGGCGTCGAGCAATACACTTGGTGTTGGATGGCATGACGCAAGGTGGAGCACGGTTACAGTCGGAC	.(((.(((.((((((((..((.(...((((((.((...((((...))))......)).))))))...)))..))))))))....))))))	-29.2
novel_mir_79	TAGCTAAATTTGGGATGTGGC	21	T	5	0	5		Bd2:52559069:52559169:+	TCTTGGAGAAGCCGCATCCAAAATTTGATTAGACTTCCTAAATAGTTTGGCCTAATCTATTTTGGAAATCTAGCTAAATTTGGGATGTGGCTTCTCCACAA	...((((((((((((((((.(((((((.(((((.((((.((((((...........)))))).)))).))))).))))))).))))))))))))))))...	-49.3
novel_mir_80	TTATGGATCAGAGGGAGTAAC	21	T	5	0	5		Bd2:53701091:53701162:+	TTTGATGCCATGTACTCCCTCAGATCCATAATAAGTTATTATTATGGATCAGAGGGAGTAACTCTTTTGTTC	............(((((((((.((((((((((((....)))))))))))).)))))))))............	-31.9
novel_mir_83	TGACAGAGAGAGAAGTGAGCA	21	T	5	0	5	bdi-miR156e	Bd2:4030452:4030580:-	AAGTAATGGCTGACAGAGAGAGAAGTGAGCACACATAGCTTCAAGCATGAACGCTCTTTCTCCCTCTCTCTGATTCACCATGCAAGAAAGGCACCATGTGTGCTCACTCTCTTCTGTCAGCCTCCATCT	.......((((((((((.(((((.((((((((((((.((.....))......((.((((((..(.................)..))))))))...))))))))))))))))))))))))))).......	-55.63
novel_mir_97	TTTTTGTGAATTGGAGGGAGT	21	T	5	0	5		Bd2:56745251:56745460:-	GAATGAGCTCTTTATTCATGCTCCATCCAGTTTTTTGAAAACATGATGTTTTAGAGTTTGGGCATGGTTGCAGTCAAACTTTTATAACTTTAAATGCCAATATCTTTTTAAAATATTTAGGTTGGATGCCTAAAAATTAATTGTGCAAATTTGTCTCTAAAAGTGGTCAAAACGTCATGTTTTTGTGAATTGGAGGGAGTAAGCACCCAC	(((((((...))))))).((((((.((((((((..(((((((((((((((((.(((((((.(((....)))...)))))))..............((((....(((((...(((.(((((((.....))))))).)))......(((....)))....))))))))).))))))))))))))))).)))))))).)))))).........	-57.9
