# Supplementary material for: High-Throughput Sequencing Reveals H2O2 Stress-Associated MicroRNAs and a Potential Regulatory Network in Brachypodium distachyon Seedlings
Source: Front Plant Sci. 2016 Oct 20;7:1567. doi: 10.3389/fpls.2016.01567 (PMC5071335; doi:10.3389/fpls.2016.01567)
Supplement: Table S5 — List of known and novel miRNAs and their target genes. (A) List of known miRNAs and their target genes; (B) List of novel miRNAs and their target genes. [file Table5.XLSX]

## Sheet: known
Table S5A. List of known miRNAs and their target genes
miR_Name	Target genes
bdi-miR1122	Bradi2g20440.2|pacid:21804710
bdi-miR1122	Bradi2g20440.1|pacid:21804709
bdi-miR1122	Bradi2g09930.1|pacid:21805796
bdi-miR1122	Bradi1g66030.1|pacid:21816181
bdi-miR1122	Bradi2g44750.2|pacid:21807446
bdi-miR1122	Bradi2g44750.1|pacid:21807445
bdi-miR1122	Bradi3g18240.1|pacid:21832542
bdi-miR1122	Bradi3g18240.2|pacid:21832543
bdi-miR1122	Bradi3g18240.3|pacid:21832544
bdi-miR1122	Bradi4g20000.2|pacid:21811284
bdi-miR1122	Bradi4g20000.1|pacid:21811283
bdi-miR1122	Bradi4g05390.1|pacid:21813750
bdi-miR1122	Bradi1g56500.1|pacid:21816885
bdi-miR1122	Bradi5g16120.1|pacid:21825262
bdi-miR1122	Bradi5g17087.1|pacid:21825272
bdi-miR1122	Bradi3g05640.1|pacid:21832678
bdi-miR1122	Bradi1g29350.1|pacid:21818438
bdi-miR1122	Bradi1g29350.3|pacid:21818439
bdi-miR1122	Bradi1g34327.1|pacid:21815113
bdi-miR1122	Bradi4g11510.2|pacid:21810760
bdi-miR1122	Bradi1g03160.1|pacid:21817150
bdi-miR1122	Bradi1g17420.1|pacid:21823471
bdi-miR1122	Bradi3g02497.3|pacid:21829238
bdi-miR1122	Bradi1g43430.2|pacid:21820051
bdi-miR1122	Bradi1g43430.1|pacid:21820050
bdi-miR1122	Bradi2g25327.1|pacid:21807562
bdi-miR1122	Bradi3g58067.1|pacid:21831492
bdi-miR1122	Bradi4g39610.2|pacid:21811231
bdi-miR1122	Bradi1g45270.2|pacid:21819243
bdi-miR1122	Bradi2g12204.1|pacid:21804134
bdi-miR1122	Bradi1g04330.2|pacid:21818175
bdi-miR1122	Bradi2g13520.1|pacid:21808894
bdi-miR1122	Bradi2g13520.2|pacid:21808895
bdi-miR1122	Bradi2g19326.3|pacid:21804553
bdi-miR1122	Bradi2g19326.2|pacid:21804551
bdi-miR1122	Bradi2g19326.1|pacid:21804552
bdi-miR1122	Bradi2g25010.1|pacid:21808721
bdi-miR1122	Bradi5g10810.1|pacid:21824263
bdi-miR1122	Bradi5g13500.2|pacid:21824741
bdi-miR1122	Bradi2g20340.1|pacid:21806798
bdi-miR1122	Bradi1g59910.2|pacid:21821802
bdi-miR1122	Bradi1g59910.3|pacid:21821801
bdi-miR1122	Bradi1g59910.1|pacid:21821800
bdi-miR1122	Bradi3g27740.1|pacid:21833314
bdi-miR1122	Bradi2g49720.1|pacid:21807347
bdi-miR1122	Bradi5g14250.2|pacid:21825328
bdi-miR1122	Bradi5g14250.1|pacid:21825327
bdi-miR1122	Bradi3g25920.2|pacid:21831727
bdi-miR1122	Bradi3g51490.1|pacid:21826857
bdi-miR1135
bdi-miR1139
bdi-miR1432	Bradi1g04170.1|pacid:21819070
bdi-miR156a	Bradi4g18900.1|pacid:21813394
bdi-miR156a	Bradi4g33770.1|pacid:21814317
bdi-miR156a	Bradi3g40030.1|pacid:21828914
bdi-miR156a	Bradi4g34667.1|pacid:21813385
bdi-miR156a	Bradi3g41250.1|pacid:21831409
bdi-miR156a	Bradi2g59110.1|pacid:21807875
bdi-miR156a	Bradi3g05510.1|pacid:21831302
bdi-miR156a	Bradi3g03510.1|pacid:21832625
bdi-miR156a	Bradi1g26720.1|pacid:21817085
bdi-miR156b-5p	Bradi4g18900.1|pacid:21813394
bdi-miR156b-5p	Bradi4g33770.1|pacid:21814317
bdi-miR156b-5p	Bradi3g40030.1|pacid:21828914
bdi-miR156b-5p	Bradi4g34667.1|pacid:21813385
bdi-miR156b-5p	Bradi3g41250.1|pacid:21831409
bdi-miR156b-5p	Bradi2g59110.1|pacid:21807875
bdi-miR156b-5p	Bradi1g26720.1|pacid:21817085
bdi-miR156b-5p	Bradi3g05510.1|pacid:21831302
bdi-miR156b-5p	Bradi3g03510.1|pacid:21832625
bdi-miR156c	Bradi4g18900.1|pacid:21813394
bdi-miR156c	Bradi4g33770.1|pacid:21814317
bdi-miR156c	Bradi3g40030.1|pacid:21828914
bdi-miR156c	Bradi4g34667.1|pacid:21813385
bdi-miR156c	Bradi3g41250.1|pacid:21831409
bdi-miR156c	Bradi2g59110.1|pacid:21807875
bdi-miR156c	Bradi1g26720.1|pacid:21817085
bdi-miR156c	Bradi3g05510.1|pacid:21831302
bdi-miR156c	Bradi3g03510.1|pacid:21832625
bdi-miR156d-5p	Bradi4g18900.1|pacid:21813394
bdi-miR156d-5p	Bradi4g33770.1|pacid:21814317
bdi-miR156d-5p	Bradi3g40030.1|pacid:21828914
bdi-miR156d-5p	Bradi4g34667.1|pacid:21813385
bdi-miR156d-5p	Bradi3g41250.1|pacid:21831409
bdi-miR156d-5p	Bradi2g59110.1|pacid:21807875
bdi-miR156d-5p	Bradi1g26720.1|pacid:21817085
bdi-miR156d-5p	Bradi3g05510.1|pacid:21831302
bdi-miR156d-5p	Bradi3g03510.1|pacid:21832625
bdi-miR156h-3p	Bradi1g24730.3|pacid:21818180
bdi-miR159a-3p	Bradi2g53010.1|pacid:21808124
bdi-miR159a-3p	Bradi1g36540.1|pacid:21815275
bdi-miR159b-3p.1	Bradi1g36540.1|pacid:21815275
bdi-miR159b-3p.1	Bradi2g53010.1|pacid:21808124
bdi-miR159b-3p.1	Bradi1g60120.1|pacid:21818098
bdi-miR159b-3p.1	Bradi3g52980.1|pacid:21831842
bdi-miR160a-5p	Bradi3g28950.1|pacid:21833285
bdi-miR160b-5p	Bradi3g28950.1|pacid:21833285
bdi-miR160c-5p	Bradi3g28950.1|pacid:21833285
bdi-miR160d-5p	Bradi3g28950.1|pacid:21833285
bdi-miR160e-5p	Bradi3g28950.1|pacid:21833285
bdi-miR162	Bradi3g08180.1|pacid:21831483
bdi-miR164a-5p	Bradi4g02060.1|pacid:21814663
bdi-miR164a-5p	Bradi1g32660.1|pacid:21819809
bdi-miR164a-5p	Bradi1g41710.1|pacid:21814958
bdi-miR164a-5p	Bradi5g12407.1|pacid:21826546
bdi-miR164a-5p	Bradi4g42720.2|pacid:21812786
bdi-miR164a-5p	Bradi4g42720.3|pacid:21812787
bdi-miR164a-5p	Bradi4g42720.1|pacid:21812785
bdi-miR164b	Bradi4g02060.1|pacid:21814663
bdi-miR164b	Bradi1g32660.1|pacid:21819809
bdi-miR164b	Bradi1g41710.1|pacid:21814958
bdi-miR164b	Bradi5g12407.1|pacid:21826546
bdi-miR164b	Bradi4g42720.2|pacid:21812786
bdi-miR164b	Bradi4g42720.3|pacid:21812787
bdi-miR164b	Bradi4g42720.1|pacid:21812785
bdi-miR164c-5p	Bradi4g02060.1|pacid:21814663
bdi-miR164c-5p	Bradi1g32660.1|pacid:21819809
bdi-miR164c-5p	Bradi1g41710.1|pacid:21814958
bdi-miR164c-5p	Bradi5g12407.1|pacid:21826546
bdi-miR164c-5p	Bradi4g42720.2|pacid:21812786
bdi-miR164c-5p	Bradi4g42720.3|pacid:21812787
bdi-miR164c-5p	Bradi4g42720.1|pacid:21812785
bdi-miR164e	Bradi4g02060.1|pacid:21814663
bdi-miR164e	Bradi1g32660.1|pacid:21819809
bdi-miR164e	Bradi1g41710.1|pacid:21814958
bdi-miR164e	Bradi5g12407.1|pacid:21826546
bdi-miR164e	Bradi4g42720.2|pacid:21812786
bdi-miR164e	Bradi4g42720.3|pacid:21812787
bdi-miR164e	Bradi4g42720.1|pacid:21812785
bdi-miR164f	Bradi1g17997.1|pacid:21821817
bdi-miR164f	Bradi3g41760.1|pacid:21826865
bdi-miR164f	Bradi2g55730.1|pacid:21807359
bdi-miR164f	Bradi1g55370.1|pacid:21814996
bdi-miR164f	Bradi4g02060.1|pacid:21814663
bdi-miR164f	Bradi1g32660.1|pacid:21819809
bdi-miR164f	Bradi3g40180.1|pacid:21832757
bdi-miR164f	Bradi2g58910.1|pacid:21806602
bdi-miR164f	Bradi1g41710.1|pacid:21814958
bdi-miR166a-3p	Bradi1g47670.1|pacid:21816011
bdi-miR166a-3p	Bradi1g13910.1|pacid:21817563
bdi-miR166a-3p	Bradi2g06210.1|pacid:21803558
bdi-miR166a-3p	Bradi3g28970.1|pacid:21828604
bdi-miR166a-3p	Bradi4g01887.1|pacid:21814566
bdi-miR166a-3p	Bradi3g51590.1|pacid:21829139
bdi-miR166a-3p	Bradi5g18830.1|pacid:21826469
bdi-miR166b-3p	Bradi1g47670.1|pacid:21816011
bdi-miR166b-3p	Bradi1g13910.1|pacid:21817563
bdi-miR166b-3p	Bradi2g06210.1|pacid:21803558
bdi-miR166b-3p	Bradi3g28970.1|pacid:21828604
bdi-miR166b-3p	Bradi4g01887.1|pacid:21814566
bdi-miR166b-3p	Bradi3g51590.1|pacid:21829139
bdi-miR166b-3p	Bradi5g18830.1|pacid:21826469
bdi-miR166c-3p	Bradi1g47670.1|pacid:21816011
bdi-miR166c-3p	Bradi1g13910.1|pacid:21817563
bdi-miR166c-3p	Bradi2g06210.1|pacid:21803558
bdi-miR166c-3p	Bradi3g28970.1|pacid:21828604
bdi-miR166c-3p	Bradi4g01887.1|pacid:21814566
bdi-miR166c-3p	Bradi3g51590.1|pacid:21829139
bdi-miR166c-3p	Bradi5g18830.1|pacid:21826469
bdi-miR166d-3p	Bradi1g47670.1|pacid:21816011
bdi-miR166d-3p	Bradi1g13910.1|pacid:21817563
bdi-miR166d-3p	Bradi2g06210.1|pacid:21803558
bdi-miR166d-3p	Bradi3g28970.1|pacid:21828604
bdi-miR166d-3p	Bradi4g01887.1|pacid:21814566
bdi-miR166d-3p	Bradi3g51590.1|pacid:21829139
bdi-miR166d-3p	Bradi5g18830.1|pacid:21826469
bdi-miR166e-3p	Bradi1g13910.1|pacid:21817563
bdi-miR166e-3p	Bradi2g06210.1|pacid:21803558
bdi-miR166e-3p	Bradi3g28970.1|pacid:21828604
bdi-miR166e-3p	Bradi4g01887.1|pacid:21814566
bdi-miR166e-3p	Bradi1g47670.1|pacid:21816011
bdi-miR166f	Bradi1g47670.1|pacid:21816011
bdi-miR166g-3p
bdi-miR166h-3p	Bradi1g47670.1|pacid:21816011
bdi-miR167a	Bradi5g03160.1|pacid:21825153
bdi-miR167a	Bradi1g16570.1|pacid:21820631
bdi-miR167a	Bradi5g03160.1|pacid:21825153
bdi-miR167a	Bradi1g16570.1|pacid:21820631
bdi-miR167b	Bradi5g03160.1|pacid:21825153
bdi-miR167b	Bradi1g16570.1|pacid:21820631
bdi-miR167c-5p
bdi-miR167d-5p
bdi-miR168-5p	Bradi1g29577.1|pacid:21823055
bdi-miR169a-5p	Bradi3g57320.1|pacid:21831626
bdi-miR169a-5p	Bradi2g58570.1|pacid:21804460
bdi-miR169b	Bradi3g57320.1|pacid:21831626
bdi-miR169c-5p	Bradi3g57320.1|pacid:21831626
bdi-miR169c-5p	Bradi2g58570.1|pacid:21804460
bdi-miR169d	Bradi4g01380.2|pacid:21811325
bdi-miR169d	Bradi4g01380.1|pacid:21811324
bdi-miR169d	Bradi1g11800.3|pacid:21815283
bdi-miR169d	Bradi1g11800.1|pacid:21815282
bdi-miR169d	Bradi1g11800.2|pacid:21815281
bdi-miR169d	Bradi3g57320.1|pacid:21831626
bdi-miR169e-5p	Bradi3g57320.1|pacid:21831626
bdi-miR169e-5p	Bradi1g11800.3|pacid:21815283
bdi-miR169e-5p	Bradi1g11800.1|pacid:21815282
bdi-miR169e-5p	Bradi1g11800.2|pacid:21815281
bdi-miR169f	Bradi3g57320.1|pacid:21831626
bdi-miR169f	Bradi2g58570.1|pacid:21804460
bdi-miR169g	Bradi3g57320.1|pacid:21831626
bdi-miR169g	Bradi1g11800.3|pacid:21815283
bdi-miR169g	Bradi1g11800.1|pacid:21815282
bdi-miR169g	Bradi1g11800.2|pacid:21815281
bdi-miR169h-5p	Bradi3g57320.1|pacid:21831626
bdi-miR169h-5p	Bradi4g01380.2|pacid:21811325
bdi-miR169h-5p	Bradi4g01380.1|pacid:21811324
bdi-miR169h-5p	Bradi1g11800.3|pacid:21815283
bdi-miR169h-5p	Bradi1g11800.1|pacid:21815282
bdi-miR169h-5p	Bradi1g11800.2|pacid:21815281
bdi-miR169i
bdi-miR169j-5p
bdi-miR169k-5p	Bradi3g57320.1|pacid:21831626
bdi-miR169k-5p	Bradi1g11800.3|pacid:21815283
bdi-miR169k-5p	Bradi1g11800.1|pacid:21815282
bdi-miR169k-5p	Bradi1g11800.2|pacid:21815281
bdi-miR171a	Bradi1g52240.1|pacid:21818481
bdi-miR171b	Bradi1g52240.1|pacid:21818481
bdi-miR171c-3p	Bradi1g52240.1|pacid:21818481
bdi-miR171d-3p	Bradi1g52240.1|pacid:21818481
bdi-miR172a-3p	Bradi1g03880.1|pacid:21818148
bdi-miR172a-3p	Bradi1g53650.1|pacid:21818321
bdi-miR172a-3p	Bradi1g53650.4|pacid:21818320
bdi-miR172a-3p	Bradi2g37800.2|pacid:21807258
bdi-miR172a-3p	Bradi2g37800.1|pacid:21807257
bdi-miR172a-3p	Bradi1g30337.1|pacid:21821314
bdi-miR172b	Bradi1g03880.1|pacid:21818148
bdi-miR172b	Bradi1g53650.1|pacid:21818321
bdi-miR172b	Bradi1g53650.4|pacid:21818320
bdi-miR172b	Bradi2g37800.2|pacid:21807258
bdi-miR172b	Bradi2g37800.1|pacid:21807257
bdi-miR172b	Bradi1g30337.1|pacid:21821314
bdi-miR172b	Bradi5g24100.1|pacid:21826488
bdi-miR172b	Bradi4g16486.1|pacid:21814234
bdi-miR172b	Bradi3g34737.1|pacid:21829739
bdi-miR172b	Bradi3g34737.2|pacid:21829738
bdi-miR1878-3p
bdi-miR319b-3p	Bradi4g01547.1|pacid:21813222
bdi-miR319b-3p	Bradi2g03990.1|pacid:21808359
bdi-miR319b-3p	Bradi1g06460.1|pacid:21820615
bdi-miR319b-3p	Bradi1g58450.1|pacid:21823227
bdi-miR390a-5p	Bradi5g16817.2|pacid:21824709
bdi-miR390a-5p	Bradi5g16817.3|pacid:21824708
bdi-miR390a-5p	Bradi5g16817.1|pacid:21824707
bdi-miR390a-5p	Bradi2g53290.1|pacid:21809602
bdi-miR390a-5p	Bradi4g28107.1|pacid:21811417
bdi-miR390a-5p	Bradi2g58780.1|pacid:21804991
bdi-miR390a-5p	Bradi5g26770.1|pacid:21826513
bdi-miR390a-5p	Bradi2g56750.1|pacid:21802882
bdi-miR393a	Bradi5g08680.1|pacid:21824915
bdi-miR393a	Bradi2g35720.1|pacid:21807460
bdi-miR393b-5p	Bradi5g08680.1|pacid:21824915
bdi-miR393b-5p	Bradi2g35720.1|pacid:21807460
bdi-miR394	Bradi2g59200.1|pacid:21803934
bdi-miR394	Bradi1g63880.1|pacid:21820088
bdi-miR394	Bradi1g63880.2|pacid:21820089
bdi-miR395a	Bradi1g09030.1|pacid:21822690
bdi-miR395a	Bradi1g24110.2|pacid:21815865
bdi-miR395a	Bradi1g24110.1|pacid:21815864
bdi-miR395a	Bradi2g52840.1|pacid:21805501
bdi-miR395b	Bradi1g09030.1|pacid:21822690
bdi-miR395b	Bradi1g24110.2|pacid:21815865
bdi-miR395b	Bradi1g24110.1|pacid:21815864
bdi-miR395b	Bradi2g52840.1|pacid:21805501
bdi-miR395c-3p	Bradi1g09030.1|pacid:21822690
bdi-miR395c-3p	Bradi1g24110.2|pacid:21815865
bdi-miR395c-3p	Bradi1g24110.1|pacid:21815864
bdi-miR395c-3p	Bradi2g52840.1|pacid:21805501
bdi-miR395d-3p
bdi-miR395e-3p	Bradi1g09030.1|pacid:21822690
bdi-miR395e-3p	Bradi1g24110.2|pacid:21815865
bdi-miR395e-3p	Bradi1g24110.1|pacid:21815864
bdi-miR395e-3p	Bradi2g52840.1|pacid:21805501
bdi-miR395f-3p	Bradi1g09030.1|pacid:21822690
bdi-miR395f-3p	Bradi1g24110.2|pacid:21815865
bdi-miR395f-3p	Bradi1g24110.1|pacid:21815864
bdi-miR395f-3p	Bradi2g52840.1|pacid:21805501
bdi-miR395g-3p	Bradi1g09030.1|pacid:21822690
bdi-miR395g-3p	Bradi1g24110.2|pacid:21815865
bdi-miR395g-3p	Bradi1g24110.1|pacid:21815864
bdi-miR395g-3p	Bradi2g52840.1|pacid:21805501
bdi-miR395h-3p	Bradi1g09030.1|pacid:21822690
bdi-miR395h-3p	Bradi1g24110.2|pacid:21815865
bdi-miR395h-3p	Bradi1g24110.1|pacid:21815864
bdi-miR395h-3p	Bradi2g52840.1|pacid:21805501
bdi-miR395j-3p	Bradi1g09030.1|pacid:21822690
bdi-miR395j-3p	Bradi1g24110.2|pacid:21815865
bdi-miR395j-3p	Bradi1g24110.1|pacid:21815864
bdi-miR395j-3p	Bradi2g52840.1|pacid:21805501
bdi-miR395k-3p	Bradi1g09030.1|pacid:21822690
bdi-miR395k-3p	Bradi1g24110.2|pacid:21815865
bdi-miR395k-3p	Bradi1g24110.1|pacid:21815864
bdi-miR395k-3p	Bradi2g52840.1|pacid:21805501
bdi-miR395l-3p	Bradi1g09030.1|pacid:21822690
bdi-miR395l-3p	Bradi1g24110.2|pacid:21815865
bdi-miR395l-3p	Bradi1g24110.1|pacid:21815864
bdi-miR395l-3p	Bradi2g52840.1|pacid:21805501
bdi-miR395m	Bradi1g09030.1|pacid:21822690
bdi-miR395m	Bradi1g24110.2|pacid:21815865
bdi-miR395m	Bradi1g24110.1|pacid:21815864
bdi-miR395m	Bradi2g52840.1|pacid:21805501
bdi-miR395n-3p	Bradi1g09030.1|pacid:21822690
bdi-miR395n-3p	Bradi1g24110.2|pacid:21815865
bdi-miR395n-3p	Bradi1g24110.1|pacid:21815864
bdi-miR395n-3p	Bradi2g52840.1|pacid:21805501
bdi-miR395o-3p	Bradi1g09030.1|pacid:21822690
bdi-miR395o-3p	Bradi1g24110.2|pacid:21815865
bdi-miR395o-3p	Bradi1g24110.1|pacid:21815864
bdi-miR395o-3p	Bradi2g52840.1|pacid:21805501
bdi-miR396a-5p	Bradi1g46427.1|pacid:21821075
bdi-miR396a-5p	Bradi1g50597.1|pacid:21814985
bdi-miR396a-5p	Bradi3g52547.1|pacid:21828138
bdi-miR396a-5p	Bradi3g52547.2|pacid:21828137
bdi-miR396a-5p	Bradi5g20607.1|pacid:21824159
bdi-miR396a-5p	Bradi3g57267.1|pacid:21831111
bdi-miR396a-5p	Bradi1g12650.3|pacid:21816465
bdi-miR396a-5p	Bradi1g12650.1|pacid:21816464
bdi-miR396a-5p	Bradi4g16450.2|pacid:21813032
bdi-miR396a-5p	Bradi4g16450.1|pacid:21813031
bdi-miR396a-5p	Bradi1g09900.1|pacid:21819263
bdi-miR396a-5p	Bradi2g10350.1|pacid:21803892
bdi-miR396b-5p	Bradi1g46427.1|pacid:21821075
bdi-miR396b-5p	Bradi1g50597.1|pacid:21814985
bdi-miR396b-5p	Bradi3g52547.1|pacid:21828138
bdi-miR396b-5p	Bradi3g52547.2|pacid:21828137
bdi-miR396b-5p	Bradi5g20607.1|pacid:21824159
bdi-miR396b-5p	Bradi3g57267.1|pacid:21831111
bdi-miR396b-5p	Bradi1g12650.3|pacid:21816465
bdi-miR396b-5p	Bradi1g12650.1|pacid:21816464
bdi-miR396b-5p	Bradi4g16450.2|pacid:21813032
bdi-miR396b-5p	Bradi4g16450.1|pacid:21813031
bdi-miR396b-5p	Bradi1g09900.1|pacid:21819263
bdi-miR396b-5p	Bradi2g10350.1|pacid:21803892
bdi-miR396b-5p	Bradi1g46427.1|pacid:21821075
bdi-miR396b-5p	Bradi1g50597.1|pacid:21814985
bdi-miR396b-5p	Bradi3g52547.1|pacid:21828138
bdi-miR396b-5p	Bradi3g52547.2|pacid:21828137
bdi-miR396b-5p	Bradi5g20607.1|pacid:21824159
bdi-miR396b-5p	Bradi3g57267.1|pacid:21831111
bdi-miR396b-5p	Bradi1g12650.3|pacid:21816465
bdi-miR396b-5p	Bradi1g12650.1|pacid:21816464
bdi-miR396b-5p	Bradi4g16450.2|pacid:21813032
bdi-miR396b-5p	Bradi4g16450.1|pacid:21813031
bdi-miR396b-5p	Bradi1g09900.1|pacid:21819263
bdi-miR396b-5p	Bradi2g10350.1|pacid:21803892
bdi-miR396c-5p	Bradi3g27912.1|pacid:21832700
bdi-miR396d-5p	Bradi3g27912.1|pacid:21832700
bdi-miR396e-5p	Bradi1g21700.1|pacid:21817524
bdi-miR396e-5p	Bradi3g27912.1|pacid:21832700
bdi-miR397a	Bradi1g24880.1|pacid:21821299
bdi-miR397a	Bradi2g23350.1|pacid:21803514
bdi-miR397a	Bradi1g74320.1|pacid:21819917
bdi-miR397a	Bradi2g55060.1|pacid:21807704
bdi-miR397a	Bradi2g54690.1|pacid:21803878
bdi-miR397a	Bradi1g24910.1|pacid:21822888
bdi-miR397a	Bradi2g54680.1|pacid:21803578
bdi-miR397a	Bradi3g03407.1|pacid:21830178
bdi-miR397a	Bradi1g66720.1|pacid:21814941
bdi-miR397b-5p	Bradi2g23350.1|pacid:21803514
bdi-miR397b-5p	Bradi2g55060.1|pacid:21807704
bdi-miR397b-5p	Bradi2g53800.1|pacid:21807671
bdi-miR397b-5p	Bradi1g74320.1|pacid:21819917
bdi-miR397b-5p	Bradi2g54690.1|pacid:21803878
bdi-miR397b-5p	Bradi3g02290.1|pacid:21830971
bdi-miR398a	Bradi2g41110.1|pacid:21806845
bdi-miR398a	Bradi2g08130.1|pacid:21806275
bdi-miR398a	Bradi2g29960.3|pacid:21804830
bdi-miR398a	Bradi2g29960.1|pacid:21804828
bdi-miR398a	Bradi2g29960.4|pacid:21804831
bdi-miR398a	Bradi2g29960.2|pacid:21804829
bdi-miR398b	Bradi3g43220.1|pacid:21830562
bdi-miR399b	Bradi2g48900.1|pacid:21807478
bdi-miR399d	Bradi2g48900.1|pacid:21807478
bdi-miR399d	Bradi4g32830.1|pacid:21812793
bdi-miR408-5p	Bradi1g45220.1|pacid:21818414
bdi-miR408-5p	Bradi4g09417.1|pacid:21813991
bdi-miR444a	Bradi3g57017.1|pacid:21828030
bdi-miR444a	Bradi3g57017.2|pacid:21828029
bdi-miR444a	Bradi3g57017.3|pacid:21828028
bdi-miR444a	Bradi3g46920.1|pacid:21830930
bdi-miR5054
bdi-miR5059	Bradi1g03720.1|pacid:21818573
bdi-miR5059	Bradi1g03720.3|pacid:21818574
bdi-miR5061	Bradi2g40490.3|pacid:21803709
bdi-miR5061	Bradi2g40490.1|pacid:21803708
bdi-miR5062a
bdi-miR5065	Bradi1g32590.7|pacid:21820637
bdi-miR5066
bdi-miR5068
bdi-miR5163a-3p
bdi-miR5163b-3p	Bradi4g10171.2|pacid:21810750
bdi-miR5163b-3p	Bradi4g10171.1|pacid:21810751
bdi-miR5163b-3p	Bradi4g10190.1|pacid:21814557
bdi-miR5163b-3p	Bradi4g10180.1|pacid:21814174
bdi-miR5163b-3p	Bradi4g10180.2|pacid:21814175
bdi-miR5163b-3p	Bradi4g10207.1|pacid:21813917
bdi-miR5163b-3p	Bradi4g10030.1|pacid:21812282
bdi-miR5163b-3p	Bradi4g10037.1|pacid:21812429
bdi-miR5164
bdi-miR5165-5p	Bradi4g20000.2|pacid:21811284
bdi-miR5165-5p	Bradi4g20000.1|pacid:21811283
bdi-miR5165-5p	Bradi1g35310.1|pacid:21816759
bdi-miR5167a-5p	Bradi1g30260.2|pacid:21820211
bdi-miR5167a-5p	Bradi1g30260.1|pacid:21820210
bdi-miR5169a	Bradi2g00840.1|pacid:21804560
bdi-miR5169a	Bradi4g38660.1|pacid:21812015
bdi-miR5169a	Bradi4g25620.2|pacid:21811383
bdi-miR5169a	Bradi2g31560.2|pacid:21807746
bdi-miR5170	Bradi2g28007.1|pacid:21803461
bdi-miR5171a	Bradi2g13010.1|pacid:21805880
bdi-miR5171a	Bradi2g13010.2|pacid:21805882
bdi-miR5171a	Bradi3g35890.1|pacid:21831207
bdi-miR5171a	Bradi2g28000.1|pacid:21806953
bdi-miR5171a	Bradi1g48477.1|pacid:21816775
bdi-miR5171a	Bradi3g22380.1|pacid:21827734
bdi-miR5171a	Bradi1g60350.1|pacid:21815553
bdi-miR5171a	Bradi3g22920.1|pacid:21830615
bdi-miR5171a	Bradi4g28270.1|pacid:21813996
bdi-miR5171a	Bradi4g28270.2|pacid:21813997
bdi-miR5171a	Bradi3g01667.3|pacid:21828469
bdi-miR5171a	Bradi3g01667.2|pacid:21828468
bdi-miR5171a	Bradi3g01667.1|pacid:21828470
bdi-miR5171a	Bradi4g34860.2|pacid:21813503
bdi-miR5171a	Bradi4g34860.4|pacid:21813504
bdi-miR5171a	Bradi2g46360.1|pacid:21803806
bdi-miR5172-3p
bdi-miR5173-5p
bdi-miR5174a	Bradi2g24715.1|pacid:21807694
bdi-miR5174a	Bradi5g20726.2|pacid:21826498
bdi-miR5174a	Bradi3g40830.1|pacid:21829290
bdi-miR5174a	Bradi5g16570.3|pacid:21826409
bdi-miR5174a	Bradi3g50267.1|pacid:21831520
bdi-miR5174a	Bradi3g19190.1|pacid:21831829
bdi-miR5175a	Bradi3g03910.1|pacid:21831575
bdi-miR5175a	Bradi1g32850.1|pacid:21819522
bdi-miR5175a	Bradi1g58890.1|pacid:21815799
bdi-miR5175a	Bradi4g38600.1|pacid:21813921
bdi-miR5175a	Bradi1g37377.1|pacid:21822972
bdi-miR5175a	Bradi1g37377.2|pacid:21822973
bdi-miR5175a	Bradi1g34327.1|pacid:21815113
bdi-miR5175a	Bradi5g19230.1|pacid:21824603
bdi-miR5175a	Bradi1g76677.1|pacid:21816833
bdi-miR5175a	Bradi2g47267.1|pacid:21808974
bdi-miR5175a	Bradi2g47267.2|pacid:21808975
bdi-miR5175a	Bradi3g37170.1|pacid:21830855
bdi-miR5175a	Bradi1g43430.2|pacid:21820051
bdi-miR5175a	Bradi1g43430.1|pacid:21820050
bdi-miR5175a	Bradi3g44030.2|pacid:21833129
bdi-miR5175a	Bradi3g46930.1|pacid:21830218
bdi-miR5175a	Bradi2g55770.1|pacid:21807989
bdi-miR5175a	Bradi4g30710.1|pacid:21813745
bdi-miR5175a	Bradi4g34470.1|pacid:21814666
bdi-miR5175a	Bradi1g03160.1|pacid:21817150
bdi-miR5175a	Bradi3g51260.1|pacid:21827706
bdi-miR5175a	Bradi3g51260.2|pacid:21827707
bdi-miR5175a	Bradi5g25070.1|pacid:21824372
bdi-miR5175a	Bradi1g50390.1|pacid:21823052
bdi-miR5175a	Bradi3g18240.1|pacid:21832542
bdi-miR5175a	Bradi3g18240.2|pacid:21832543
bdi-miR5175a	Bradi2g07860.3|pacid:21807597
bdi-miR5175a	Bradi2g07860.2|pacid:21807596
bdi-miR5175a	Bradi4g03220.1|pacid:21814526
bdi-miR5175a	Bradi3g18240.3|pacid:21832544
bdi-miR5175a	Bradi5g04810.1|pacid:21824374
bdi-miR5175a	Bradi5g20950.1|pacid:21824753
bdi-miR5175a	Bradi1g42810.1|pacid:21816767
bdi-miR5175a	Bradi1g53420.2|pacid:21815845
bdi-miR5175a	Bradi3g34310.1|pacid:21832955
bdi-miR5175a	Bradi2g20340.1|pacid:21806798
bdi-miR5175a	Bradi3g23160.1|pacid:21826854
bdi-miR5175a	Bradi2g23290.1|pacid:21807815
bdi-miR5175a	Bradi3g23160.2|pacid:21826855
bdi-miR5175a	Bradi5g24267.1|pacid:21823950
bdi-miR5175a	Bradi3g47270.1|pacid:21831723
bdi-miR5175a	Bradi2g38827.1|pacid:21807471
bdi-miR5175a	Bradi2g15960.1|pacid:21808139
bdi-miR5175a	Bradi5g19220.1|pacid:21823843
bdi-miR5175a	Bradi2g51040.2|pacid:21803338
bdi-miR5175a	Bradi3g05640.1|pacid:21832678
bdi-miR5175a	Bradi2g05445.2|pacid:21803641
bdi-miR5175a	Bradi1g64390.1|pacid:21815178
bdi-miR5175a	Bradi2g05445.1|pacid:21803640
bdi-miR5175a	Bradi2g13670.1|pacid:21808806
bdi-miR5175a	Bradi4g33290.1|pacid:21810915
bdi-miR5176-3p
bdi-miR5176-5p
bdi-miR5177	Bradi2g26040.1|pacid:21808952
bdi-miR5178-3p	Bradi3g30430.1|pacid:21829136
bdi-miR5179	Bradi1g35000.1|pacid:21818250
bdi-miR5180a
bdi-miR5180b
bdi-miR5181a-5p	Bradi5g17220.1|pacid:21826483
bdi-miR5181a-5p	Bradi2g18677.2|pacid:21803151
bdi-miR5181a-5p	Bradi2g18677.1|pacid:21803152
bdi-miR5181a-5p	Bradi1g46940.1|pacid:21817419
bdi-miR5181a-5p	Bradi1g65377.1|pacid:21818332
bdi-miR5181a-5p	Bradi5g00777.1|pacid:21824638
bdi-miR5181a-5p	Bradi1g65377.2|pacid:21818333
bdi-miR5181a-5p	Bradi4g20490.2|pacid:21810286
bdi-miR5181a-5p	Bradi4g20490.1|pacid:21810285
bdi-miR5181b	Bradi2g18677.2|pacid:21803151
bdi-miR5181b	Bradi2g18677.1|pacid:21803152
bdi-miR5181b	Bradi1g65377.1|pacid:21818332
bdi-miR5181b	Bradi1g65377.2|pacid:21818333
bdi-miR5181b	Bradi1g21220.1|pacid:21822449
bdi-miR5181b	Bradi1g21220.1|pacid:21822449
bdi-miR5181b	Bradi5g00777.1|pacid:21824638
bdi-miR5181b	Bradi5g17220.1|pacid:21826483
bdi-miR5181b	Bradi2g52470.1|pacid:21804381
bdi-miR5181b	Bradi5g16760.1|pacid:21825709
bdi-miR5181b	Bradi1g46940.1|pacid:21817419
bdi-miR5181b	Bradi1g29280.1|pacid:21821400
bdi-miR5181b	Bradi2g25010.1|pacid:21808721
bdi-miR5181b	Bradi2g05390.1|pacid:21807477
bdi-miR5181b	Bradi1g43705.1|pacid:21819822
bdi-miR5181b	Bradi2g44180.1|pacid:21803577
bdi-miR5181b	Bradi2g53590.1|pacid:21809574
bdi-miR5181b	Bradi1g42397.3|pacid:21820640
bdi-miR5181b	Bradi1g59910.2|pacid:21821802
bdi-miR5181b	Bradi1g59910.3|pacid:21821801
bdi-miR5181b	Bradi1g59910.1|pacid:21821800
bdi-miR5181d	Bradi3g52740.3|pacid:21833576
bdi-miR5181d	Bradi4g10380.1|pacid:21814187
bdi-miR5181d	Bradi4g20020.1|pacid:21814206
bdi-miR5181d	Bradi1g53320.1|pacid:21823167
bdi-miR5181d	Bradi1g60350.1|pacid:21815553
bdi-miR5181d	Bradi3g27520.1|pacid:21831448
bdi-miR5181d	Bradi2g55497.1|pacid:21805137
bdi-miR5181d	Bradi4g31100.1|pacid:21811995
bdi-miR5181d	Bradi5g10310.3|pacid:21824196
bdi-miR5181d	Bradi3g21077.1|pacid:21831536
bdi-miR5181d	Bradi2g50870.1|pacid:21808931
bdi-miR5181d	Bradi1g61057.1|pacid:21820150
bdi-MIR5181e
bdi-miR5182
bdi-miR5183	Bradi2g44750.2|pacid:21807446
bdi-miR5183	Bradi2g44750.1|pacid:21807445
bdi-miR5183	Bradi4g05390.1|pacid:21813750
bdi-miR5183	Bradi1g17420.1|pacid:21823471
bdi-miR5183	Bradi2g42100.1|pacid:21809209
bdi-miR5183	Bradi3g18240.1|pacid:21832542
bdi-miR5183	Bradi5g09300.1|pacid:21823979
bdi-miR5183	Bradi3g18240.2|pacid:21832543
bdi-miR5183	Bradi3g18240.3|pacid:21832544
bdi-miR5183	Bradi3g02497.3|pacid:21829238
bdi-miR5183	Bradi2g09930.1|pacid:21805796
bdi-miR5183	Bradi2g05980.1|pacid:21808092
bdi-miR5183	Bradi2g20440.2|pacid:21804710
bdi-miR5183	Bradi2g20440.1|pacid:21804709
bdi-miR5183	Bradi4g34860.2|pacid:21813503
bdi-miR5183	Bradi4g34860.4|pacid:21813504
bdi-miR5183	Bradi3g07700.1|pacid:21831219
bdi-miR5183	Bradi4g34450.3|pacid:21812363
bdi-miR5183	Bradi4g34450.5|pacid:21812362
bdi-miR5183	Bradi4g34450.1|pacid:21812361
bdi-miR5183	Bradi3g21350.1|pacid:21830677
bdi-miR5183	Bradi3g08120.1|pacid:21831375
bdi-miR5183	Bradi4g20000.2|pacid:21811284
bdi-miR5183	Bradi4g20000.1|pacid:21811283
bdi-miR5183	Bradi2g10610.1|pacid:21806558
bdi-miR5183	Bradi2g29550.1|pacid:21806803
bdi-miR5183	Bradi2g12204.1|pacid:21804134
bdi-miR5183	Bradi1g56500.1|pacid:21816885
bdi-miR5183	Bradi1g04330.2|pacid:21818175
bdi-miR5183	Bradi3g51490.1|pacid:21826857
bdi-miR5183	Bradi2g49720.1|pacid:21807347
bdi-miR5183	Bradi2g46360.1|pacid:21803806
bdi-miR5183	Bradi4g31390.1|pacid:21810223
bdi-miR5183	Bradi1g53420.2|pacid:21815845
bdi-miR5183	Bradi4g27720.1|pacid:21810903
bdi-miR5183	Bradi3g35740.1|pacid:21826963
bdi-miR5183	Bradi1g45160.1|pacid:21821516
bdi-miR5183	Bradi4g27220.1|pacid:21814476
bdi-miR5183	Bradi1g34327.1|pacid:21815113
bdi-miR5183	Bradi2g25327.1|pacid:21807562
bdi-miR5183	Bradi3g43737.4|pacid:21828379
bdi-miR5183	Bradi3g43737.3|pacid:21828381
bdi-miR5183	Bradi3g43737.2|pacid:21828380
bdi-miR5183	Bradi5g22210.1|pacid:21826716
bdi-miR5183	Bradi1g48090.3|pacid:21821836
bdi-miR5183	Bradi1g48090.1|pacid:21821835
bdi-miR5183	Bradi1g29350.1|pacid:21818438
bdi-miR5183	Bradi1g29350.3|pacid:21818439
bdi-miR5183	Bradi3g48880.1|pacid:21831788
bdi-miR5183	Bradi1g03980.1|pacid:21819065
bdi-miR5183	Bradi3g47270.1|pacid:21831723
bdi-miR5183	Bradi2g61247.1|pacid:21804512
bdi-miR5183	Bradi1g42540.1|pacid:21814982
bdi-miR5183	Bradi3g40710.1|pacid:21831342
bdi-miR5184	Bradi4g32927.1|pacid:21813381
bdi-miR5185a-5p	Bradi5g10477.1|pacid:21824857
bdi-miR5185a-5p	Bradi3g56040.2|pacid:21832577
bdi-miR5185a-5p	Bradi3g56040.1|pacid:21832576
bdi-miR5185a-5p	Bradi4g03800.1|pacid:21811798
bdi-miR5185a-5p	Bradi3g31487.1|pacid:21832831
bdi-miR5185a-5p	Bradi5g24267.1|pacid:21823950
bdi-miR5185a-5p	Bradi1g26317.1|pacid:21816893
bdi-miR5185a-5p	Bradi3g43260.1|pacid:21833166
bdi-miR5185b-5p	Bradi5g10477.1|pacid:21824857
bdi-miR5185b-5p	Bradi3g56040.2|pacid:21832577
bdi-miR5185b-5p	Bradi3g56040.1|pacid:21832576
bdi-miR5185b-5p	Bradi4g03800.1|pacid:21811798
bdi-miR5185b-5p	Bradi3g31487.1|pacid:21832831
bdi-miR5185b-5p	Bradi5g24267.1|pacid:21823950
bdi-miR5185b-5p	Bradi1g26317.1|pacid:21816893
bdi-miR5185b-5p	Bradi3g43260.1|pacid:21833166
bdi-miR5198	Bradi1g38770.2|pacid:21817967
bdi-miR5198	Bradi1g38770.1|pacid:21817966
bdi-miR5198	Bradi1g18040.1|pacid:21819158
bdi-miR5199	Bradi3g05847.1|pacid:21832922
bdi-miR5199	Bradi4g08780.1|pacid:21813890
bdi-miR5200a-3p
bdi-miR5200c	Bradi3g48750.1|pacid:21827026
bdi-miR5201-3p	Bradi1g49300.3|pacid:21822152
bdi-miR5201-3p	Bradi1g49300.4|pacid:21822151
bdi-miR5201-3p	Bradi1g49300.1|pacid:21822150
bdi-miR5202
bdi-miR5281b	Bradi4g34070.1|pacid:21810641
bdi-miR5281b	Bradi4g34070.2|pacid:21810642
bdi-miR5281b	Bradi2g25710.1|pacid:21808749
bdi-miR5281b	Bradi1g52550.4|pacid:21820170
bdi-miR5281b	Bradi1g52550.1|pacid:21820172
bdi-miR5281b	Bradi1g52550.7|pacid:21820171
bdi-miR5281b	Bradi1g52550.2|pacid:21820174
bdi-miR5281b	Bradi3g51170.1|pacid:21833780
bdi-miR528-5p	Bradi3g19170.1|pacid:21829625
bdi-miR528-5p	Bradi3g19170.3|pacid:21829627
bdi-miR528-5p	Bradi3g19170.4|pacid:21829626
bdi-miR528-5p	Bradi1g54580.1|pacid:21823734
bdi-miR529-5p	Bradi4g33770.1|pacid:21814317
bdi-miR529-5p	Bradi3g40030.1|pacid:21828914
bdi-miR529-5p	Bradi3g41250.1|pacid:21831409
bdi-miR529-5p	Bradi2g59110.1|pacid:21807875
bdi-miR529-5p	Bradi4g34667.1|pacid:21813385
bdi-miR529-5p	Bradi5g26287.1|pacid:21825743
bdi-miR530a	Bradi2g51500.2|pacid:21807152
bdi-miR530a	Bradi2g51500.1|pacid:21807151
bdi-miR530a	Bradi3g06130.1|pacid:21832327
bdi-miR530a	Bradi3g13960.1|pacid:21827376
bdi-miR530a	Bradi1g71800.2|pacid:21819012
bdi-miR7719-5p
bdi-miR7763-5p
bdi-miR7770-3p	Bradi3g49427.1|pacid:21828265
bdi-miR7770-3p	Bradi5g25910.1|pacid:21826684
bdi-miR7776-3p.2
bdi-miR827-3p	Bradi1g62277.1|pacid:21823730
bdi-miR9480a	Bradi1g14877.1|pacid:21816258
bdi-miR9484
bdi-miR9486b
bdi-miR9489	Bradi2g04290.1|pacid:21806442

## Sheet: novel
Table S5B. List of novel miRNAs and their target genes
miR_Name	Target genes
novel_mir_1
novel_mir_2	Bradi4g33810.3|pacid:21814597
novel_mir_2	Bradi4g33810.4|pacid:21814596
novel_mir_2	Bradi4g33810.5|pacid:21814595
novel_mir_2	Bradi4g33810.2|pacid:21814594
novel_mir_2	Bradi4g33810.1|pacid:21814593
novel_mir_2	Bradi4g33810.3|pacid:21814597
novel_mir_2	Bradi4g33810.4|pacid:21814596
novel_mir_2	Bradi4g33810.5|pacid:21814595
novel_mir_2	Bradi4g33810.2|pacid:21814594
novel_mir_2	Bradi4g33810.1|pacid:21814593
novel_mir_3	Bradi1g28080.1|pacid:21822462
novel_mir_3	Bradi3g44280.1|pacid:21830385
novel_mir_3	Bradi1g62100.1|pacid:21820413
novel_mir_3	Bradi5g05920.1|pacid:21825433
novel_mir_3	Bradi5g05920.2|pacid:21825434
novel_mir_4	Bradi4g08140.1|pacid:21812616
novel_mir_4	Bradi1g43160.1|pacid:21818891
novel_mir_4	Bradi4g27070.3|pacid:21813232
novel_mir_4	Bradi4g27070.1|pacid:21813231
novel_mir_4	Bradi2g25710.1|pacid:21808749
novel_mir_4	Bradi1g28650.3|pacid:21823164
novel_mir_4	Bradi4g38147.1|pacid:21811817
novel_mir_4	Bradi1g46367.1|pacid:21818658
novel_mir_4	Bradi1g46367.2|pacid:21818657
novel_mir_5
novel_mir_6	Bradi2g02600.1|pacid:21805946
novel_mir_6	Bradi2g03510.1|pacid:21805107
novel_mir_6	Bradi2g18520.1|pacid:21806259
novel_mir_6	Bradi4g20890.1|pacid:21813390
novel_mir_6	Bradi5g20787.1|pacid:21823937
novel_mir_7
novel_mir_8
novel_mir_10
novel_mir_11
novel_mir_20	Bradi5g25970.1|pacid:21825068
novel_mir_21	Bradi3g32457.1|pacid:21829573
novel_mir_22	Bradi3g01901.1|pacid:21828868
novel_mir_23	Bradi2g17750.1|pacid:21809575
novel_mir_24
novel_mir_25
novel_mir_26	Bradi2g55497.1|pacid:21805137
novel_mir_26	Bradi3g21077.1|pacid:21831536
novel_mir_26	Bradi3g27520.1|pacid:21831448
novel_mir_26	Bradi3g52740.3|pacid:21833576
novel_mir_26	Bradi4g10380.1|pacid:21814187
novel_mir_26	Bradi4g20020.1|pacid:21814206
novel_mir_26	Bradi4g31100.1|pacid:21811995
novel_mir_26	Bradi4g38600.1|pacid:21813921
novel_mir_26	Bradi5g10310.3|pacid:21824196
novel_mir_27	Bradi1g65377.1|pacid:21818332
novel_mir_27	Bradi1g65377.2|pacid:21818333
novel_mir_27	Bradi2g03460.2|pacid:21809734
novel_mir_27	Bradi2g18170.1|pacid:21808044
novel_mir_27	Bradi3g42730.1|pacid:21828249
novel_mir_27	Bradi5g00777.1|pacid:21824638
novel_mir_27	Bradi5g17220.1|pacid:21826483
novel_mir_28	Bradi1g42840.1|pacid:21816514
novel_mir_28	Bradi1g47367.1|pacid:21820189
novel_mir_28	Bradi1g47367.2|pacid:21820188
novel_mir_28	Bradi1g48477.1|pacid:21816775
novel_mir_28	Bradi1g61057.1|pacid:21820150
novel_mir_28	Bradi2g18447.1|pacid:21807962
novel_mir_28	Bradi2g24860.3|pacid:21808414
novel_mir_28	Bradi2g24860.4|pacid:21808413
novel_mir_28	Bradi2g24860.5|pacid:21808412
novel_mir_28	Bradi2g25327.1|pacid:21807562
novel_mir_28	Bradi2g25930.1|pacid:21807142
novel_mir_28	Bradi2g28000.1|pacid:21806953
novel_mir_28	Bradi2g36660.1|pacid:21805638
novel_mir_28	Bradi2g38827.1|pacid:21807471
novel_mir_28	Bradi2g50870.1|pacid:21808931
novel_mir_28	Bradi3g02497.3|pacid:21829238
novel_mir_28	Bradi3g22380.1|pacid:21827734
novel_mir_28	Bradi3g22920.1|pacid:21830615
novel_mir_28	Bradi3g25680.1|pacid:21828977
novel_mir_28	Bradi3g29950.1|pacid:21829966
novel_mir_28	Bradi3g36500.1|pacid:21833113
novel_mir_28	Bradi3g51260.1|pacid:21827706
novel_mir_28	Bradi3g51260.2|pacid:21827707
novel_mir_28	Bradi4g00430.1|pacid:21811114
novel_mir_28	Bradi4g03220.1|pacid:21814526
novel_mir_28	Bradi4g04965.1|pacid:21813360
novel_mir_28	Bradi4g34450.1|pacid:21812361
novel_mir_28	Bradi4g34450.3|pacid:21812363
novel_mir_28	Bradi4g34450.5|pacid:21812362
novel_mir_28	Bradi5g25070.1|pacid:21824372
novel_mir_29	Bradi1g53320.1|pacid:21823167
novel_mir_29	Bradi1g60350.1|pacid:21815553
novel_mir_29	Bradi1g61057.1|pacid:21820150
novel_mir_29	Bradi2g50870.1|pacid:21808931
novel_mir_29	Bradi2g55497.1|pacid:21805137
novel_mir_29	Bradi3g21077.1|pacid:21831536
novel_mir_29	Bradi3g27520.1|pacid:21831448
novel_mir_29	Bradi3g51490.1|pacid:21826857
novel_mir_29	Bradi3g52740.3|pacid:21833576
novel_mir_29	Bradi4g10380.1|pacid:21814187
novel_mir_29	Bradi4g20020.1|pacid:21814206
novel_mir_29	Bradi4g31100.1|pacid:21811995
novel_mir_29	Bradi4g38600.1|pacid:21813921
novel_mir_29	Bradi5g10310.3|pacid:21824196
novel_mir_29	Bradi3g52740.3|pacid:21833576
novel_mir_29	Bradi4g10380.1|pacid:21814187
novel_mir_29	Bradi4g38600.1|pacid:21813921
novel_mir_29	Bradi1g53320.1|pacid:21823167
novel_mir_29	Bradi1g60350.1|pacid:21815553
novel_mir_29	Bradi3g27520.1|pacid:21831448
novel_mir_29	Bradi2g55497.1|pacid:21805137
novel_mir_29	Bradi4g20020.1|pacid:21814206
novel_mir_29	Bradi4g31100.1|pacid:21811995
novel_mir_29	Bradi5g10310.3|pacid:21824196
novel_mir_29	Bradi3g21077.1|pacid:21831536
novel_mir_29	Bradi3g51490.1|pacid:21826857
novel_mir_29	Bradi2g50870.1|pacid:21808931
novel_mir_29	Bradi1g61057.1|pacid:21820150
novel_mir_30
novel_mir_31	Bradi3g52740.3|pacid:21833576
novel_mir_31	Bradi4g10380.1|pacid:21814187
novel_mir_31	Bradi4g38600.1|pacid:21813921
novel_mir_31	Bradi1g53320.1|pacid:21823167
novel_mir_31	Bradi3g27520.1|pacid:21831448
novel_mir_31	Bradi2g55497.1|pacid:21805137
novel_mir_31	Bradi4g20020.1|pacid:21814206
novel_mir_31	Bradi4g31100.1|pacid:21811995
novel_mir_31	Bradi5g10310.3|pacid:21824196
novel_mir_31	Bradi3g21077.1|pacid:21831536
novel_mir_31	Bradi1g02840.1|pacid:21819066
novel_mir_31	Bradi1g60350.1|pacid:21815553
novel_mir_31	Bradi1g78570.1|pacid:21819777
novel_mir_32	Bradi5g07910.1|pacid:21825396
novel_mir_33	Bradi3g51260.1|pacid:21827706
novel_mir_33	Bradi3g51260.2|pacid:21827707
novel_mir_33	Bradi2g38827.1|pacid:21807471
novel_mir_33	Bradi5g20950.1|pacid:21824753
novel_mir_33	Bradi1g53420.2|pacid:21815845
novel_mir_33	Bradi2g25930.1|pacid:21807142
novel_mir_33	Bradi2g05445.2|pacid:21803641
novel_mir_33	Bradi2g05445.1|pacid:21803640
novel_mir_33	Bradi4g03220.1|pacid:21814526
novel_mir_33	Bradi3g44030.2|pacid:21833129
novel_mir_33	Bradi4g30710.1|pacid:21813745
novel_mir_33	Bradi1g03160.1|pacid:21817150
novel_mir_33	Bradi4g07861.1|pacid:21813929
novel_mir_33	Bradi4g16690.4|pacid:21810892
novel_mir_33	Bradi1g42810.1|pacid:21816767
novel_mir_33	Bradi2g16887.1|pacid:21806728
novel_mir_33	Bradi3g18120.1|pacid:21830456
novel_mir_33	Bradi2g13670.1|pacid:21808806
novel_mir_33	Bradi4g00430.1|pacid:21811114
novel_mir_33	Bradi1g42840.1|pacid:21816514
novel_mir_33	Bradi2g03701.1|pacid:21804802
novel_mir_33	Bradi2g03701.3|pacid:21804804
novel_mir_33	Bradi2g03701.4|pacid:21804801
novel_mir_33	Bradi2g03701.2|pacid:21804803
novel_mir_33	Bradi3g34310.1|pacid:21832955
novel_mir_33	Bradi2g03130.1|pacid:21807143
novel_mir_33	Bradi2g20340.1|pacid:21806798
novel_mir_33	Bradi2g18447.1|pacid:21807962
novel_mir_33	Bradi1g63200.1|pacid:21816574
novel_mir_33	Bradi5g01936.1|pacid:21826700
novel_mir_33	Bradi1g78570.1|pacid:21819777
novel_mir_33	Bradi1g14810.1|pacid:21815935
novel_mir_33	Bradi2g55497.1|pacid:21805137
novel_mir_33	Bradi5g18760.1|pacid:21825888
novel_mir_33	Bradi5g23890.1|pacid:21826283
novel_mir_33	Bradi1g70057.1|pacid:21823604
novel_mir_33	Bradi2g08707.1|pacid:21806238
novel_mir_33	Bradi4g27057.1|pacid:21810263
novel_mir_33	Bradi1g47367.2|pacid:21820188
novel_mir_33	Bradi1g47367.1|pacid:21820189
novel_mir_33	Bradi3g06540.1|pacid:21829482
novel_mir_33	Bradi3g52740.3|pacid:21833576
novel_mir_33	Bradi3g35470.1|pacid:21827410
novel_mir_33	Bradi3g35197.1|pacid:21827036
novel_mir_33	Bradi1g54190.1|pacid:21815376
novel_mir_33	Bradi3g27827.1|pacid:21830967
novel_mir_34
novel_mir_35	Bradi2g18170.1|pacid:21808044
novel_mir_35	Bradi5g13500.2|pacid:21824741
novel_mir_35	Bradi2g24380.1|pacid:21808913
novel_mir_35	Bradi2g24380.2|pacid:21808914
novel_mir_35	Bradi4g09330.1|pacid:21813030
novel_mir_35	Bradi3g27920.2|pacid:21829898
novel_mir_35	Bradi1g59930.2|pacid:21817864
novel_mir_35	Bradi4g28300.1|pacid:21812526
novel_mir_35	Bradi4g27220.1|pacid:21814476
novel_mir_35	Bradi3g29950.1|pacid:21829966
novel_mir_35	Bradi2g25327.1|pacid:21807562
novel_mir_35	Bradi1g02960.1|pacid:21820265
novel_mir_35	Bradi3g35740.1|pacid:21826963
novel_mir_35	Bradi4g39610.2|pacid:21811231
novel_mir_36	Bradi2g50870.1|pacid:21808931
novel_mir_36	Bradi1g61057.1|pacid:21820150
novel_mir_36	Bradi3g06540.1|pacid:21829482
novel_mir_36	Bradi2g44480.1|pacid:21807938
novel_mir_36	Bradi1g11876.1|pacid:21819517
novel_mir_36	Bradi3g10640.1|pacid:21829289
novel_mir_36	Bradi1g48050.1|pacid:21815134
novel_mir_36	Bradi2g36660.1|pacid:21805638
novel_mir_36	Bradi4g43860.2|pacid:21812516
novel_mir_36	Bradi4g43860.1|pacid:21812515
novel_mir_36	Bradi5g25070.1|pacid:21824372
novel_mir_36	Bradi4g29390.1|pacid:21812935
novel_mir_36	Bradi4g00430.1|pacid:21811114
novel_mir_36	Bradi4g16690.4|pacid:21810892
novel_mir_36	Bradi1g21660.1|pacid:21817119
novel_mir_36	Bradi4g38600.1|pacid:21813921
novel_mir_36	Bradi1g69277.1|pacid:21815020
novel_mir_36	Bradi5g01850.1|pacid:21825970
novel_mir_36	Bradi3g31810.1|pacid:21828309
novel_mir_36	Bradi3g40710.1|pacid:21831342
novel_mir_36	Bradi3g44030.2|pacid:21833129
novel_mir_36	Bradi4g30710.1|pacid:21813745
novel_mir_36	Bradi1g03160.1|pacid:21817150
novel_mir_36	Bradi3g51260.1|pacid:21827706
novel_mir_36	Bradi3g51260.2|pacid:21827707
novel_mir_36	Bradi2g35040.1|pacid:21809187
novel_mir_36	Bradi4g07861.1|pacid:21813929
novel_mir_36	Bradi2g38827.1|pacid:21807471
novel_mir_36	Bradi2g28000.1|pacid:21806953
novel_mir_36	Bradi1g27060.1|pacid:21819366
novel_mir_36	Bradi3g22380.1|pacid:21827734
novel_mir_36	Bradi3g02497.3|pacid:21829238
novel_mir_36	Bradi2g53510.1|pacid:21808360
novel_mir_36	Bradi1g50390.1|pacid:21823052
novel_mir_36	Bradi1g61450.1|pacid:21815078
novel_mir_36	Bradi2g20177.1|pacid:21806552
novel_mir_37
novel_mir_38
novel_mir_39
novel_mir_40	Bradi1g25517.1|pacid:21817780
novel_mir_41	Bradi1g52240.1|pacid:21818481
novel_mir_41	Bradi3g32890.1|pacid:21830047
novel_mir_41	Bradi1g78230.1|pacid:21816915
novel_mir_42
novel_mir_43	Bradi5g26806.3|pacid:21823851
novel_mir_43	Bradi5g26806.2|pacid:21823850
novel_mir_43	Bradi5g26806.1|pacid:21823852
novel_mir_45	Bradi1g76677.1|pacid:21816833
novel_mir_45	Bradi2g09930.1|pacid:21805796
novel_mir_45	Bradi1g58890.1|pacid:21815799
novel_mir_45	Bradi3g03910.1|pacid:21831575
novel_mir_45	Bradi1g37377.1|pacid:21822972
novel_mir_45	Bradi1g37377.2|pacid:21822973
novel_mir_45	Bradi1g34327.1|pacid:21815113
novel_mir_45	Bradi1g32850.1|pacid:21819522
novel_mir_45	Bradi2g15960.1|pacid:21808139
novel_mir_45	Bradi1g43430.2|pacid:21820051
novel_mir_45	Bradi1g43430.1|pacid:21820050
novel_mir_45	Bradi3g05640.1|pacid:21832678
novel_mir_45	Bradi2g05980.1|pacid:21808092
novel_mir_45	Bradi3g37170.1|pacid:21830855
novel_mir_45	Bradi2g55770.1|pacid:21807989
novel_mir_45	Bradi5g14430.1|pacid:21826625
novel_mir_45	Bradi4g34470.1|pacid:21814666
novel_mir_45	Bradi2g07860.3|pacid:21807597
novel_mir_45	Bradi2g07860.2|pacid:21807596
novel_mir_45	Bradi2g36370.1|pacid:21804735
novel_mir_45	Bradi2g36370.2|pacid:21804736
novel_mir_45	Bradi3g08120.1|pacid:21831375
novel_mir_45	Bradi3g23160.1|pacid:21826854
novel_mir_45	Bradi2g23290.1|pacid:21807815
novel_mir_45	Bradi3g23160.2|pacid:21826855
novel_mir_45	Bradi2g12850.1|pacid:21802998
novel_mir_45	Bradi4g38600.1|pacid:21813921
novel_mir_45	Bradi2g11652.1|pacid:21805058
novel_mir_45	Bradi2g34960.1|pacid:21804167
novel_mir_45	Bradi5g25070.1|pacid:21824372
novel_mir_45	Bradi3g06402.1|pacid:21832312
novel_mir_46	Bradi1g43380.1|pacid:21823102
novel_mir_46	Bradi3g39927.1|pacid:21832948
novel_mir_47	Bradi2g04010.1|pacid:21804198
novel_mir_47	Bradi2g38080.1|pacid:21804731
novel_mir_48
novel_mir_49
novel_mir_50
novel_mir_51
novel_mir_52
novel_mir_54
novel_mir_55
novel_mir_56	Bradi2g24380.1|pacid:21808913
novel_mir_56	Bradi2g24380.2|pacid:21808914
novel_mir_56	Bradi4g09330.1|pacid:21813030
novel_mir_56	Bradi2g27700.1|pacid:21806276
novel_mir_56	Bradi2g27700.3|pacid:21806277
novel_mir_56	Bradi2g27700.2|pacid:21806278
novel_mir_56	Bradi2g18170.1|pacid:21808044
novel_mir_56	Bradi3g29950.1|pacid:21829966
novel_mir_56	Bradi5g13500.2|pacid:21824741
novel_mir_56	Bradi2g25327.1|pacid:21807562
novel_mir_56	Bradi4g28270.1|pacid:21813996
novel_mir_56	Bradi4g28270.2|pacid:21813997
novel_mir_56	Bradi4g39027.1|pacid:21809860
novel_mir_56	Bradi2g34820.1|pacid:21806109
novel_mir_56	Bradi2g24380.1|pacid:21808913
novel_mir_56	Bradi2g24380.2|pacid:21808914
novel_mir_56	Bradi4g09330.1|pacid:21813030
novel_mir_56	Bradi2g27700.1|pacid:21806276
novel_mir_56	Bradi2g27700.3|pacid:21806277
novel_mir_56	Bradi2g27700.2|pacid:21806278
novel_mir_56	Bradi2g18170.1|pacid:21808044
novel_mir_56	Bradi3g29950.1|pacid:21829966
novel_mir_56	Bradi5g13500.2|pacid:21824741
novel_mir_56	Bradi2g25327.1|pacid:21807562
novel_mir_56	Bradi4g28270.1|pacid:21813996
novel_mir_56	Bradi4g28270.2|pacid:21813997
novel_mir_56	Bradi4g39027.1|pacid:21809860
novel_mir_56	Bradi2g34820.1|pacid:21806109
novel_mir_57
novel_mir_58
novel_mir_59	Bradi3g41250.1|pacid:21831409
novel_mir_59	Bradi2g59110.1|pacid:21807875
novel_mir_59	Bradi4g18900.1|pacid:21813394
novel_mir_59	Bradi3g05510.1|pacid:21831302
novel_mir_59	Bradi4g33770.1|pacid:21814317
novel_mir_59	Bradi3g40030.1|pacid:21828914
novel_mir_59	Bradi4g34667.1|pacid:21813385
novel_mir_59	Bradi1g26720.1|pacid:21817085
novel_mir_59	Bradi3g03510.1|pacid:21832625
novel_mir_59	Bradi2g50140.1|pacid:21805710
novel_mir_59	Bradi1g52210.1|pacid:21817000
novel_mir_59	Bradi3g41250.1|pacid:21831409
novel_mir_59	Bradi2g59110.1|pacid:21807875
novel_mir_59	Bradi4g18900.1|pacid:21813394
novel_mir_59	Bradi3g05510.1|pacid:21831302
novel_mir_59	Bradi4g33770.1|pacid:21814317
novel_mir_59	Bradi3g40030.1|pacid:21828914
novel_mir_59	Bradi4g34667.1|pacid:21813385
novel_mir_59	Bradi1g26720.1|pacid:21817085
novel_mir_59	Bradi3g03510.1|pacid:21832625
novel_mir_59	Bradi2g50140.1|pacid:21805710
novel_mir_59	Bradi1g52210.1|pacid:21817000
novel_mir_61	Bradi3g52740.3|pacid:21833576
novel_mir_61	Bradi4g38600.1|pacid:21813921
novel_mir_61	Bradi3g46747.1|pacid:21833460
novel_mir_61	Bradi2g25327.1|pacid:21807562
novel_mir_61	Bradi1g38687.1|pacid:21822643
novel_mir_61	Bradi1g38687.2|pacid:21822642
novel_mir_61	Bradi3g06880.1|pacid:21829990
novel_mir_61	Bradi1g25430.2|pacid:21818551
novel_mir_62	Bradi4g08770.1|pacid:21810168
novel_mir_62	Bradi2g06190.1|pacid:21809063
novel_mir_64	Bradi3g03910.1|pacid:21831575
novel_mir_64	Bradi1g32850.1|pacid:21819522
novel_mir_64	Bradi1g58890.1|pacid:21815799
novel_mir_64	Bradi4g38600.1|pacid:21813921
novel_mir_64	Bradi1g37377.1|pacid:21822972
novel_mir_64	Bradi1g37377.2|pacid:21822973
novel_mir_64	Bradi1g34327.1|pacid:21815113
novel_mir_64	Bradi5g19230.1|pacid:21824603
novel_mir_64	Bradi1g76677.1|pacid:21816833
novel_mir_64	Bradi2g47267.1|pacid:21808974
novel_mir_64	Bradi2g47267.2|pacid:21808975
novel_mir_64	Bradi3g37170.1|pacid:21830855
novel_mir_64	Bradi3g44030.2|pacid:21833129
novel_mir_64	Bradi2g55770.1|pacid:21807989
novel_mir_64	Bradi4g30710.1|pacid:21813745
novel_mir_64	Bradi4g34470.1|pacid:21814666
novel_mir_64	Bradi1g03160.1|pacid:21817150
novel_mir_64	Bradi3g51260.1|pacid:21827706
novel_mir_64	Bradi3g51260.2|pacid:21827707
novel_mir_64	Bradi1g50390.1|pacid:21823052
novel_mir_64	Bradi2g07860.3|pacid:21807597
novel_mir_64	Bradi2g07860.2|pacid:21807596
novel_mir_64	Bradi4g03220.1|pacid:21814526
novel_mir_64	Bradi5g04810.1|pacid:21824374
novel_mir_64	Bradi5g20950.1|pacid:21824753
novel_mir_64	Bradi1g42810.1|pacid:21816767
novel_mir_64	Bradi1g53420.2|pacid:21815845
novel_mir_64	Bradi5g24267.1|pacid:21823950
novel_mir_64	Bradi3g03910.1|pacid:21831575
novel_mir_64	Bradi1g32850.1|pacid:21819522
novel_mir_64	Bradi1g58890.1|pacid:21815799
novel_mir_64	Bradi4g38600.1|pacid:21813921
novel_mir_64	Bradi1g37377.1|pacid:21822972
novel_mir_64	Bradi1g37377.2|pacid:21822973
novel_mir_64	Bradi1g34327.1|pacid:21815113
novel_mir_64	Bradi5g19230.1|pacid:21824603
novel_mir_64	Bradi1g76677.1|pacid:21816833
novel_mir_64	Bradi2g47267.1|pacid:21808974
novel_mir_64	Bradi2g47267.2|pacid:21808975
novel_mir_64	Bradi3g37170.1|pacid:21830855
novel_mir_64	Bradi3g44030.2|pacid:21833129
novel_mir_64	Bradi2g55770.1|pacid:21807989
novel_mir_64	Bradi4g30710.1|pacid:21813745
novel_mir_64	Bradi4g34470.1|pacid:21814666
novel_mir_64	Bradi1g03160.1|pacid:21817150
novel_mir_64	Bradi3g51260.1|pacid:21827706
novel_mir_64	Bradi3g51260.2|pacid:21827707
novel_mir_64	Bradi1g50390.1|pacid:21823052
novel_mir_64	Bradi2g07860.3|pacid:21807597
novel_mir_64	Bradi2g07860.2|pacid:21807596
novel_mir_64	Bradi4g03220.1|pacid:21814526
novel_mir_64	Bradi5g04810.1|pacid:21824374
novel_mir_64	Bradi5g20950.1|pacid:21824753
novel_mir_64	Bradi1g42810.1|pacid:21816767
novel_mir_64	Bradi1g53420.2|pacid:21815845
novel_mir_64	Bradi5g24267.1|pacid:21823950
novel_mir_65
novel_mir_66	Bradi2g21130.1|pacid:21809160
novel_mir_67	Bradi4g27820.1|pacid:21811574
novel_mir_68
novel_mir_69	Bradi1g18990.1|pacid:21821189
novel_mir_69	Bradi2g58070.1|pacid:21807484
novel_mir_69	Bradi1g71570.1|pacid:21817239
novel_mir_69	Bradi5g19590.1|pacid:21826103
novel_mir_69	Bradi5g24090.2|pacid:21824739
novel_mir_69	Bradi5g24090.3|pacid:21824738
novel_mir_69	Bradi5g24090.1|pacid:21824737
novel_mir_69	Bradi3g35197.1|pacid:21827036
novel_mir_69	Bradi3g43737.4|pacid:21828379
novel_mir_69	Bradi3g43737.3|pacid:21828381
novel_mir_69	Bradi3g43737.2|pacid:21828380
novel_mir_70	Bradi5g20726.2|pacid:21826498
novel_mir_70	Bradi3g39450.1|pacid:21832356
novel_mir_70	Bradi5g15760.1|pacid:21826087
novel_mir_70	Bradi2g24715.1|pacid:21807694
novel_mir_71
novel_mir_72	Bradi2g11280.1|pacid:21809047
novel_mir_72	Bradi3g51680.1|pacid:21830992
novel_mir_73
novel_mir_74	Bradi2g24715.1|pacid:21807694
novel_mir_74	Bradi3g39450.1|pacid:21832356
novel_mir_74	Bradi5g20726.2|pacid:21826498
novel_mir_75
novel_mir_76	Bradi3g52740.3|pacid:21833576
novel_mir_76	Bradi4g10380.1|pacid:21814187
novel_mir_76	Bradi4g38600.1|pacid:21813921
novel_mir_76	Bradi1g78570.1|pacid:21819777
novel_mir_76	Bradi1g53320.1|pacid:21823167
novel_mir_76	Bradi1g60350.1|pacid:21815553
novel_mir_76	Bradi2g27920.1|pacid:21807961
novel_mir_76	Bradi1g60890.1|pacid:21815557
novel_mir_76	Bradi2g55497.1|pacid:21805137
novel_mir_76	Bradi4g31100.1|pacid:21811995
novel_mir_76	Bradi5g10310.3|pacid:21824196
novel_mir_77
novel_mir_78
novel_mir_79
novel_mir_80	Bradi4g10380.1|pacid:21814187
novel_mir_80	Bradi3g27520.1|pacid:21831448
novel_mir_80	Bradi3g43290.1|pacid:21830563
novel_mir_80	Bradi1g63520.1|pacid:21820591
novel_mir_80	Bradi3g19290.1|pacid:21831318
novel_mir_80	Bradi1g38687.1|pacid:21822643
novel_mir_80	Bradi1g38687.2|pacid:21822642
novel_mir_80	Bradi5g13890.1|pacid:21825506
novel_mir_80	Bradi4g03230.1|pacid:21812230
novel_mir_80	Bradi2g51040.2|pacid:21803338
novel_mir_80	Bradi1g53320.1|pacid:21823167
novel_mir_80	Bradi4g39027.1|pacid:21809860
novel_mir_80	Bradi2g62790.1|pacid:21803940
novel_mir_81	Bradi1g45970.1|pacid:21822668
novel_mir_81	Bradi3g41250.1|pacid:21831409
novel_mir_81	Bradi1g31850.1|pacid:21819058
novel_mir_81	Bradi3g06840.1|pacid:21828552
novel_mir_81	Bradi3g06840.2|pacid:21828553
novel_mir_82	Bradi1g37175.1|pacid:21818630
novel_mir_82	Bradi2g03760.1|pacid:21806033
novel_mir_83	Bradi1g47710.1|pacid:21817718
novel_mir_83	Bradi1g47710.1|pacid:21817718
novel_mir_84
novel_mir_85	Bradi1g10520.1|pacid:21820140
novel_mir_86	Bradi3g37170.1|pacid:21830855
novel_mir_87	Bradi1g48670.1|pacid:21817991
novel_mir_88
novel_mir_89
novel_mir_90	Bradi3g39450.1|pacid:21832356
novel_mir_90	Bradi5g20726.2|pacid:21826498
novel_mir_90	Bradi2g24715.1|pacid:21807694
novel_mir_90	Bradi3g54330.1|pacid:21831684
novel_mir_91	Bradi1g32850.1|pacid:21819522
novel_mir_91	Bradi3g18240.1|pacid:21832542
novel_mir_91	Bradi3g18240.2|pacid:21832543
novel_mir_91	Bradi3g18240.3|pacid:21832544
novel_mir_91	Bradi1g58890.1|pacid:21815799
novel_mir_91	Bradi1g37377.1|pacid:21822972
novel_mir_91	Bradi1g37377.2|pacid:21822973
novel_mir_91	Bradi5g24267.1|pacid:21823950
novel_mir_91	Bradi1g34327.1|pacid:21815113
novel_mir_91	Bradi4g11510.2|pacid:21810760
novel_mir_91	Bradi3g37170.1|pacid:21830855
novel_mir_91	Bradi1g43430.2|pacid:21820051
novel_mir_91	Bradi1g43430.1|pacid:21820050
novel_mir_91	Bradi2g55770.1|pacid:21807989
novel_mir_91	Bradi4g34470.1|pacid:21814666
novel_mir_91	Bradi2g07860.3|pacid:21807597
novel_mir_91	Bradi2g07860.2|pacid:21807596
novel_mir_91	Bradi1g56500.1|pacid:21816885
novel_mir_91	Bradi3g03910.1|pacid:21831575
novel_mir_91	Bradi5g19230.1|pacid:21824603
novel_mir_91	Bradi1g76677.1|pacid:21816833
novel_mir_91	Bradi2g47267.1|pacid:21808974
novel_mir_91	Bradi2g47267.2|pacid:21808975
novel_mir_91	Bradi3g23160.1|pacid:21826854
novel_mir_91	Bradi2g23290.1|pacid:21807815
novel_mir_91	Bradi3g23160.2|pacid:21826855
novel_mir_91	Bradi3g47270.1|pacid:21831723
novel_mir_91	Bradi2g15960.1|pacid:21808139
novel_mir_91	Bradi3g58750.1|pacid:21831884
novel_mir_91	Bradi3g05640.1|pacid:21832678
novel_mir_91	Bradi2g42100.1|pacid:21809209
novel_mir_91	Bradi3g16880.2|pacid:21827975
novel_mir_91	Bradi3g16880.1|pacid:21827974
novel_mir_93
novel_mir_94
novel_mir_96	Bradi1g04880.1|pacid:21817307
novel_mir_96	Bradi2g45180.2|pacid:21804825
novel_mir_96	Bradi2g45180.1|pacid:21804824
novel_mir_96	Bradi1g42840.1|pacid:21816514
novel_mir_96	Bradi4g31100.1|pacid:21811995
novel_mir_97	Bradi1g14810.1|pacid:21815935
novel_mir_97	Bradi4g13206.3|pacid:21812402
novel_mir_97	Bradi4g13206.2|pacid:21812403
novel_mir_97	Bradi4g13206.1|pacid:21812401
novel_mir_97	Bradi4g13206.4|pacid:21812400
novel_mir_97	Bradi2g09420.1|pacid:21803133
novel_mir_97	Bradi2g12650.1|pacid:21809494
novel_mir_97	Bradi2g12650.2|pacid:21809495
novel_mir_97	Bradi4g38600.1|pacid:21813921
novel_mir_97	Bradi2g55497.1|pacid:21805137
novel_mir_97	Bradi5g18760.1|pacid:21825888
novel_mir_97	Bradi2g03701.1|pacid:21804802
novel_mir_97	Bradi2g03701.3|pacid:21804804
novel_mir_97	Bradi2g03701.4|pacid:21804801
novel_mir_97	Bradi2g03701.2|pacid:21804803
novel_mir_97	Bradi1g78570.1|pacid:21819777
novel_mir_97	Bradi3g46620.1|pacid:21830056
novel_mir_97	Bradi1g05660.1|pacid:21818936
novel_mir_98	Bradi4g10380.1|pacid:21814187
novel_mir_98	Bradi2g03701.1|pacid:21804802
novel_mir_98	Bradi2g03701.3|pacid:21804804
novel_mir_98	Bradi2g03701.4|pacid:21804801
novel_mir_98	Bradi2g03701.2|pacid:21804803
novel_mir_98	Bradi1g14810.1|pacid:21815935
novel_mir_98	Bradi2g55497.1|pacid:21805137
novel_mir_98	Bradi5g18760.1|pacid:21825888
novel_mir_98	Bradi3g52740.3|pacid:21833576
novel_mir_98	Bradi3g27520.1|pacid:21831448
novel_mir_98	Bradi1g53320.1|pacid:21823167
novel_mir_99	Bradi2g13670.1|pacid:21808806
novel_mir_99	Bradi1g58415.1|pacid:21822237
novel_mir_99	Bradi2g22520.1|pacid:21808068
novel_mir_99	Bradi2g51040.2|pacid:21803338
novel_mir_99	Bradi5g20950.1|pacid:21824753
novel_mir_99	Bradi1g53420.2|pacid:21815845
novel_mir_99	Bradi2g25930.1|pacid:21807142
novel_mir_99	Bradi3g51260.1|pacid:21827706
novel_mir_99	Bradi3g51260.2|pacid:21827707
novel_mir_99	Bradi5g18920.1|pacid:21824205
novel_mir_99	Bradi2g13520.1|pacid:21808894
novel_mir_99	Bradi2g13520.2|pacid:21808895
novel_mir_99	Bradi2g23160.1|pacid:21805178
novel_mir_99	Bradi3g37130.2|pacid:21832443
novel_mir_99	Bradi3g37130.3|pacid:21832444
novel_mir_99	Bradi5g14250.2|pacid:21825328
novel_mir_99	Bradi5g14250.1|pacid:21825327
novel_mir_99	Bradi2g62790.1|pacid:21803940
novel_mir_99	Bradi2g38827.1|pacid:21807471
novel_mir_100
novel_mir_101	Bradi2g25930.1|pacid:21807142
novel_mir_101	Bradi2g31560.2|pacid:21807746
novel_mir_101	Bradi3g47890.2|pacid:21826875
novel_mir_101	Bradi2g51040.2|pacid:21803338
novel_mir_101	Bradi2g13670.1|pacid:21808806
novel_mir_101	Bradi4g20000.2|pacid:21811284
novel_mir_101	Bradi4g20000.1|pacid:21811283
novel_mir_101	Bradi4g07420.1|pacid:21814505
novel_mir_101	Bradi3g44030.2|pacid:21833129
novel_mir_101	Bradi1g54380.1|pacid:21822386
novel_mir_101	Bradi4g30710.1|pacid:21813745
novel_mir_101	Bradi1g03160.1|pacid:21817150
novel_mir_101	Bradi3g51260.1|pacid:21827706
novel_mir_101	Bradi3g51260.2|pacid:21827707
novel_mir_101	Bradi2g13520.1|pacid:21808894
novel_mir_101	Bradi2g13520.2|pacid:21808895
novel_mir_101	Bradi4g03220.1|pacid:21814526
novel_mir_101	Bradi5g18920.1|pacid:21824205
novel_mir_101	Bradi5g04810.1|pacid:21824374
novel_mir_101	Bradi5g20950.1|pacid:21824753
novel_mir_101	Bradi1g42810.1|pacid:21816767
novel_mir_101	Bradi1g53420.2|pacid:21815845
novel_mir_101	Bradi2g22520.1|pacid:21808068
novel_mir_101	Bradi5g14250.2|pacid:21825328
novel_mir_101	Bradi5g14250.1|pacid:21825327
novel_mir_101	Bradi2g20340.1|pacid:21806798
novel_mir_101	Bradi2g38827.1|pacid:21807471
novel_mir_101	Bradi1g54660.1|pacid:21818634
novel_mir_101	Bradi4g33290.1|pacid:21810915
novel_mir_101	Bradi3g48880.1|pacid:21831788
novel_mir_102	Bradi1g73740.1|pacid:21819109
novel_mir_104
novel_mir_105	Bradi4g38600.1|pacid:21813921
novel_mir_105	Bradi3g27520.1|pacid:21831448
novel_mir_105	Bradi1g53320.1|pacid:21823167
novel_mir_105	Bradi4g10380.1|pacid:21814187
novel_mir_105	Bradi2g34010.3|pacid:21806870
novel_mir_105	Bradi2g34010.5|pacid:21806869
novel_mir_105	Bradi2g34010.1|pacid:21806871
novel_mir_106
novel_mir_107	Bradi4g01930.1|pacid:21814086
novel_mir_108	Bradi3g22380.1|pacid:21827734
novel_mir_108	Bradi2g28000.1|pacid:21806953
novel_mir_108	Bradi2g36237.1|pacid:21804665
novel_mir_108	Bradi1g04330.2|pacid:21818175
novel_mir_108	Bradi2g24860.3|pacid:21808414
novel_mir_108	Bradi2g24860.4|pacid:21808413
novel_mir_108	Bradi2g24860.5|pacid:21808412
novel_mir_108	Bradi3g22920.1|pacid:21830615
novel_mir_108	Bradi2g13010.2|pacid:21805882
novel_mir_108	Bradi2g13010.1|pacid:21805880
novel_mir_108	Bradi1g60350.1|pacid:21815553
novel_mir_108	Bradi3g35890.1|pacid:21831207
novel_mir_108	Bradi3g58067.1|pacid:21831492
novel_mir_108	Bradi5g02340.1|pacid:21826095
novel_mir_108	Bradi3g02497.3|pacid:21829238
novel_mir_108	Bradi4g34860.4|pacid:21813504
novel_mir_108	Bradi4g34860.2|pacid:21813503
novel_mir_108	Bradi3g01667.1|pacid:21828470
novel_mir_108	Bradi3g01667.2|pacid:21828468
novel_mir_108	Bradi3g01667.3|pacid:21828469
novel_mir_108	Bradi1g48477.1|pacid:21816775
novel_mir_108	Bradi3g16440.1|pacid:21828608
novel_mir_108	Bradi4g05570.1|pacid:21813326
novel_mir_108	Bradi2g09470.1|pacid:21806349
novel_mir_108	Bradi2g19730.1|pacid:21803942
novel_mir_108	Bradi1g61057.1|pacid:21820150
novel_mir_108	Bradi2g50870.1|pacid:21808931
novel_mir_109	Bradi4g10380.1|pacid:21814187
novel_mir_109	Bradi1g65150.3|pacid:21818109
novel_mir_109	Bradi1g65150.1|pacid:21818110
novel_mir_109	Bradi1g65150.2|pacid:21818108
novel_mir_109	Bradi3g27520.1|pacid:21831448
novel_mir_109	Bradi1g63520.1|pacid:21820591
novel_mir_109	Bradi5g13890.1|pacid:21825506
novel_mir_109	Bradi4g03230.1|pacid:21812230
novel_mir_109	Bradi3g43290.1|pacid:21830563
novel_mir_109	Bradi2g51040.2|pacid:21803338
novel_mir_109	Bradi1g53320.1|pacid:21823167
novel_mir_109	Bradi1g45530.1|pacid:21816222
novel_mir_109	Bradi4g10380.1|pacid:21814187
novel_mir_109	Bradi1g65150.3|pacid:21818109
novel_mir_109	Bradi1g65150.1|pacid:21818110
novel_mir_109	Bradi1g65150.2|pacid:21818108
novel_mir_109	Bradi3g27520.1|pacid:21831448
novel_mir_109	Bradi1g63520.1|pacid:21820591
novel_mir_109	Bradi5g13890.1|pacid:21825506
novel_mir_109	Bradi4g03230.1|pacid:21812230
novel_mir_109	Bradi3g43290.1|pacid:21830563
novel_mir_109	Bradi2g51040.2|pacid:21803338
novel_mir_109	Bradi1g53320.1|pacid:21823167
novel_mir_109	Bradi1g45530.1|pacid:21816222
novel_mir_110	Bradi5g25970.1|pacid:21825068
novel_mir_111	Bradi2g43190.2|pacid:21804607
novel_mir_112	Bradi3g52740.3|pacid:21833576
novel_mir_112	Bradi4g38600.1|pacid:21813921
novel_mir_112	Bradi4g10380.1|pacid:21814187
novel_mir_112	Bradi4g20020.1|pacid:21814206
novel_mir_112	Bradi3g27520.1|pacid:21831448
novel_mir_112	Bradi1g78570.1|pacid:21819777
novel_mir_112	Bradi3g29950.1|pacid:21829966
novel_mir_112	Bradi1g02840.1|pacid:21819066
novel_mir_112	Bradi2g25327.1|pacid:21807562
novel_mir_112	Bradi2g03701.1|pacid:21804802
novel_mir_112	Bradi2g03701.3|pacid:21804804
novel_mir_112	Bradi2g03701.4|pacid:21804801
novel_mir_112	Bradi2g03701.2|pacid:21804803
novel_mir_112	Bradi4g31100.1|pacid:21811995
novel_mir_112	Bradi5g10310.3|pacid:21824196
novel_mir_112	Bradi1g53320.1|pacid:21823167
novel_mir_112	Bradi2g55497.1|pacid:21805137
novel_mir_112	Bradi5g18760.1|pacid:21825888
novel_mir_112	Bradi1g43310.1|pacid:21820487
novel_mir_114	Bradi4g17150.1|pacid:21809927
novel_mir_114	Bradi5g12660.2|pacid:21826649
novel_mir_114	Bradi5g12660.4|pacid:21826648
novel_mir_114	Bradi5g12660.6|pacid:21826647
novel_mir_114	Bradi5g12660.5|pacid:21826650
novel_mir_114	Bradi3g02087.1|pacid:21832516
novel_mir_114	Bradi3g06240.1|pacid:21827511
novel_mir_114	Bradi4g23380.1|pacid:21809828
novel_mir_114	Bradi3g29840.1|pacid:21828439
novel_mir_114	Bradi3g13320.1|pacid:21832213
novel_mir_114	Bradi2g39730.1|pacid:21807430
novel_mir_114	Bradi1g61950.1|pacid:21815199
novel_mir_114	Bradi4g07450.1|pacid:21810911
novel_mir_114	Bradi1g54807.1|pacid:21815126
novel_mir_114	Bradi1g54807.1|pacid:21815126
novel_mir_114	Bradi4g00510.1|pacid:21810389
novel_mir_114	Bradi3g55830.1|pacid:21830658
novel_mir_114	Bradi4g06640.1|pacid:21810781
novel_mir_114	Bradi1g24360.1|pacid:21819112
novel_mir_114	Bradi3g15820.1|pacid:21831367
novel_mir_114	Bradi1g46270.1|pacid:21820606
novel_mir_114	Bradi1g68550.1|pacid:21819992
novel_mir_114	Bradi4g19947.1|pacid:21812959
novel_mir_114	Bradi3g19630.1|pacid:21833057
novel_mir_114	Bradi2g52920.1|pacid:21807510
novel_mir_114	Bradi3g02330.1|pacid:21833730
novel_mir_114	Bradi1g62840.1|pacid:21819250
novel_mir_114	Bradi1g25017.1|pacid:21818890
novel_mir_114	Bradi3g03050.1|pacid:21832275
novel_mir_114	Bradi3g56270.1|pacid:21827409
novel_mir_114	Bradi3g22887.1|pacid:21827027
novel_mir_114	Bradi1g22510.2|pacid:21818746
novel_mir_114	Bradi2g06160.1|pacid:21803582
novel_mir_114	Bradi3g03886.1|pacid:21830769
novel_mir_114	Bradi2g16940.1|pacid:21804679
novel_mir_114	Bradi1g61000.1|pacid:21816189
novel_mir_114	Bradi3g03607.1|pacid:21827309
novel_mir_114	Bradi4g26810.2|pacid:21812284
novel_mir_114	Bradi1g03860.1|pacid:21821021
novel_mir_114	Bradi1g74087.1|pacid:21818785
novel_mir_114	Bradi4g26810.1|pacid:21812283
novel_mir_114	Bradi2g09820.2|pacid:21807195
novel_mir_114	Bradi2g09820.1|pacid:21807196
novel_mir_114	Bradi1g64470.1|pacid:21815436
novel_mir_114	Bradi3g49211.1|pacid:21829185
novel_mir_114	Bradi3g60452.1|pacid:21828576
novel_mir_114	Bradi1g31880.1|pacid:21815445
novel_mir_114	Bradi3g46360.1|pacid:21829313
novel_mir_114	Bradi3g16927.1|pacid:21829484
novel_mir_114	Bradi2g27060.1|pacid:21807236
novel_mir_114	Bradi4g01640.1|pacid:21812347
novel_mir_114	Bradi1g73040.1|pacid:21821955
novel_mir_114	Bradi1g73040.2|pacid:21821956
novel_mir_114	Bradi4g36127.1|pacid:21810936
novel_mir_114	Bradi1g72480.1|pacid:21818063
novel_mir_114	Bradi3g23140.2|pacid:21831809
novel_mir_114	Bradi2g27700.2|pacid:21806278
novel_mir_114	Bradi3g59390.1|pacid:21833727
novel_mir_114	Bradi3g60460.1|pacid:21827559
novel_mir_114	Bradi2g27700.3|pacid:21806277
novel_mir_114	Bradi2g27700.1|pacid:21806276
novel_mir_116
novel_mir_117
novel_mir_119
novel_mir_12
novel_mir_120	Bradi3g52740.3|pacid:21833576
novel_mir_120	Bradi4g10380.1|pacid:21814187
novel_mir_120	Bradi4g20020.1|pacid:21814206
novel_mir_120	Bradi1g53320.1|pacid:21823167
novel_mir_120	Bradi3g27520.1|pacid:21831448
novel_mir_120	Bradi2g55497.1|pacid:21805137
novel_mir_120	Bradi4g31100.1|pacid:21811995
novel_mir_120	Bradi5g10310.3|pacid:21824196
novel_mir_120	Bradi3g21077.1|pacid:21831536
novel_mir_120	Bradi5g18760.1|pacid:21825888
novel_mir_120	Bradi1g60350.1|pacid:21815553
novel_mir_120	Bradi1g78570.1|pacid:21819777
novel_mir_120	Bradi3g29950.1|pacid:21829966
novel_mir_120	Bradi2g25327.1|pacid:21807562
novel_mir_120	Bradi1g02840.1|pacid:21819066
novel_mir_120	Bradi3g34557.2|pacid:21832420
novel_mir_120	Bradi3g34557.1|pacid:21832421
novel_mir_120	Bradi1g38687.1|pacid:21822643
novel_mir_120	Bradi1g38687.2|pacid:21822642
novel_mir_120	Bradi2g27920.1|pacid:21807961
novel_mir_120	Bradi2g50870.1|pacid:21808931
novel_mir_120	Bradi1g61057.1|pacid:21820150
novel_mir_121	Bradi1g45040.2|pacid:21823358
novel_mir_122
novel_mir_123
novel_mir_124	Bradi3g29950.1|pacid:21829966
novel_mir_124	Bradi2g25327.1|pacid:21807562
novel_mir_124	Bradi2g14120.3|pacid:21809088
novel_mir_124	Bradi2g14120.5|pacid:21809087
novel_mir_124	Bradi2g14120.1|pacid:21809086
novel_mir_124	Bradi2g14120.2|pacid:21809089
novel_mir_125
novel_mir_126
novel_mir_127	Bradi5g24090.2|pacid:21824739
novel_mir_127	Bradi5g24090.3|pacid:21824738
novel_mir_127	Bradi5g24090.1|pacid:21824737
novel_mir_127	Bradi3g17715.1|pacid:21831234
novel_mir_127	Bradi1g71570.1|pacid:21817239
novel_mir_127	Bradi1g18990.1|pacid:21821189
novel_mir_127	Bradi2g18447.1|pacid:21807962
novel_mir_127	Bradi3g35197.1|pacid:21827036
novel_mir_127	Bradi3g43737.4|pacid:21828379
novel_mir_127	Bradi3g43737.3|pacid:21828381
novel_mir_127	Bradi3g43737.2|pacid:21828380
novel_mir_128
novel_mir_13	Bradi3g27520.1|pacid:21831448
novel_mir_13	Bradi4g38600.1|pacid:21813921
novel_mir_13	Bradi4g20020.1|pacid:21814206
novel_mir_13	Bradi4g31100.1|pacid:21811995
novel_mir_13	Bradi3g52740.3|pacid:21833576
novel_mir_130	Bradi1g68140.1|pacid:21819855
novel_mir_131	Bradi5g22650.1|pacid:21825734
novel_mir_132	Bradi4g34860.2|pacid:21813503
novel_mir_132	Bradi4g34860.4|pacid:21813504
novel_mir_132	Bradi1g60350.1|pacid:21815553
novel_mir_132	Bradi4g08810.1|pacid:21812882
novel_mir_132	Bradi4g28270.1|pacid:21813996
novel_mir_132	Bradi4g28270.2|pacid:21813997
novel_mir_132	Bradi3g15457.1|pacid:21833642
novel_mir_132	Bradi3g22920.1|pacid:21830615
novel_mir_132	Bradi2g28000.1|pacid:21806953
novel_mir_132	Bradi4g05570.1|pacid:21813326
novel_mir_132	Bradi3g22380.1|pacid:21827734
novel_mir_132	Bradi3g02497.3|pacid:21829238
novel_mir_132	Bradi1g51080.1|pacid:21818697
novel_mir_132	Bradi2g13010.1|pacid:21805880
novel_mir_132	Bradi2g13010.2|pacid:21805882
novel_mir_132	Bradi3g12020.1|pacid:21832081
novel_mir_132	Bradi3g29760.1|pacid:21830526
novel_mir_132	Bradi1g47387.2|pacid:21820848
novel_mir_132	Bradi2g24860.5|pacid:21808412
novel_mir_132	Bradi1g47387.1|pacid:21820847
novel_mir_132	Bradi2g24860.4|pacid:21808413
novel_mir_132	Bradi2g24860.3|pacid:21808414
novel_mir_132	Bradi3g40710.1|pacid:21831342
novel_mir_132	Bradi1g04330.2|pacid:21818175
novel_mir_132	Bradi2g36237.1|pacid:21804665
novel_mir_132	Bradi1g26197.1|pacid:21818390
novel_mir_132	Bradi4g11510.2|pacid:21810760
novel_mir_132	Bradi1g29000.1|pacid:21815654
novel_mir_132	Bradi3g00440.1|pacid:21827284
novel_mir_132	Bradi3g00440.2|pacid:21827285
novel_mir_132	Bradi2g46080.1|pacid:21805043
novel_mir_132	Bradi3g25680.1|pacid:21828977
novel_mir_132	Bradi3g58067.1|pacid:21831492
novel_mir_132	Bradi2g11560.1|pacid:21806027
novel_mir_133
novel_mir_134
novel_mir_135	Bradi1g66030.2|pacid:21816182
novel_mir_136
novel_mir_137	Bradi1g17387.1|pacid:21818631
novel_mir_138
novel_mir_139	Bradi4g21710.4|pacid:21810457
novel_mir_139	Bradi4g21710.3|pacid:21810456
novel_mir_139	Bradi4g21710.2|pacid:21810455
novel_mir_14	Bradi2g35160.1|pacid:21808698
novel_mir_14	Bradi3g32160.1|pacid:21833762
novel_mir_140
novel_mir_141	Bradi1g41930.1|pacid:21818917
novel_mir_142	Bradi1g14810.1|pacid:21815935
novel_mir_142	Bradi4g38600.1|pacid:21813921
novel_mir_142	Bradi2g55497.1|pacid:21805137
novel_mir_143
novel_mir_144	Bradi1g63500.1|pacid:21815481
novel_mir_146
novel_mir_147	Bradi3g52690.1|pacid:21830223
novel_mir_148
novel_mir_15
novel_mir_150	Bradi2g13010.1|pacid:21805880
novel_mir_150	Bradi2g13010.2|pacid:21805882
novel_mir_150	Bradi2g46080.1|pacid:21805043
novel_mir_150	Bradi3g22920.1|pacid:21830615
novel_mir_150	Bradi4g34860.2|pacid:21813503
novel_mir_150	Bradi3g12020.1|pacid:21832081
novel_mir_150	Bradi2g28000.1|pacid:21806953
novel_mir_150	Bradi4g34860.4|pacid:21813504
novel_mir_150	Bradi4g05570.1|pacid:21813326
novel_mir_150	Bradi2g11350.3|pacid:21807349
novel_mir_150	Bradi2g11350.1|pacid:21807348
novel_mir_150	Bradi2g11350.2|pacid:21807350
novel_mir_150	Bradi3g22380.1|pacid:21827734
novel_mir_150	Bradi3g02497.3|pacid:21829238
novel_mir_150	Bradi1g51080.1|pacid:21818697
novel_mir_150	Bradi1g72260.1|pacid:21823536
novel_mir_150	Bradi1g47387.2|pacid:21820848
novel_mir_150	Bradi2g24860.5|pacid:21808412
novel_mir_150	Bradi1g47387.1|pacid:21820847
novel_mir_150	Bradi2g24860.4|pacid:21808413
novel_mir_150	Bradi2g24860.3|pacid:21808414
novel_mir_150	Bradi1g04330.2|pacid:21818175
novel_mir_150	Bradi2g36237.1|pacid:21804665
novel_mir_150	Bradi4g11510.2|pacid:21810760
novel_mir_150	Bradi3g00440.1|pacid:21827284
novel_mir_150	Bradi3g00440.2|pacid:21827285
novel_mir_150	Bradi5g02890.3|pacid:21824867
novel_mir_150	Bradi3g54970.1|pacid:21832179
novel_mir_150	Bradi2g08100.1|pacid:21807994
novel_mir_150	Bradi3g16440.1|pacid:21828608
novel_mir_151	Bradi1g35500.1|pacid:21819880
novel_mir_152	Bradi5g21620.1|pacid:21824570
novel_mir_152	Bradi1g69850.1|pacid:21815642
novel_mir_152	Bradi1g06530.1|pacid:21820452
novel_mir_152	Bradi1g58330.1|pacid:21814863
novel_mir_153
novel_mir_154	Bradi1g59250.2|pacid:21818818
novel_mir_154	Bradi1g59250.1|pacid:21818817
novel_mir_154	Bradi4g37860.3|pacid:21812597
novel_mir_154	Bradi4g37860.1|pacid:21812596
novel_mir_155	Bradi1g78190.1|pacid:21819446
novel_mir_156
novel_mir_157	Bradi4g38600.1|pacid:21813921
novel_mir_157	Bradi3g06880.1|pacid:21829990
novel_mir_157	Bradi3g45327.1|pacid:21827669
novel_mir_157	Bradi3g51490.1|pacid:21826857
novel_mir_157	Bradi5g26806.3|pacid:21823851
novel_mir_157	Bradi5g26806.2|pacid:21823850
novel_mir_157	Bradi5g26806.1|pacid:21823852
novel_mir_157	Bradi3g15457.1|pacid:21833642
novel_mir_158	Bradi4g10380.1|pacid:21814187
novel_mir_158	Bradi1g25430.2|pacid:21818551
novel_mir_158	Bradi3g29950.1|pacid:21829966
novel_mir_158	Bradi2g25327.1|pacid:21807562
novel_mir_158	Bradi3g27520.1|pacid:21831448
novel_mir_158	Bradi3g19290.1|pacid:21831318
novel_mir_158	Bradi1g53320.1|pacid:21823167
novel_mir_158	Bradi4g18590.1|pacid:21810594
novel_mir_158	Bradi4g18590.2|pacid:21810595
novel_mir_158	Bradi3g52740.3|pacid:21833576
novel_mir_158	Bradi1g38687.1|pacid:21822643
novel_mir_158	Bradi1g38687.2|pacid:21822642
novel_mir_158	Bradi1g60350.1|pacid:21815553
novel_mir_158	Bradi3g49670.1|pacid:21827289
novel_mir_158	Bradi3g49670.3|pacid:21827290
novel_mir_158	Bradi1g45304.4|pacid:21821697
novel_mir_158	Bradi3g46747.1|pacid:21833460
novel_mir_158	Bradi4g10380.1|pacid:21814187
novel_mir_158	Bradi1g25430.2|pacid:21818551
novel_mir_158	Bradi3g29950.1|pacid:21829966
novel_mir_158	Bradi2g25327.1|pacid:21807562
novel_mir_158	Bradi3g27520.1|pacid:21831448
novel_mir_158	Bradi3g19290.1|pacid:21831318
novel_mir_158	Bradi1g53320.1|pacid:21823167
novel_mir_158	Bradi4g18590.1|pacid:21810594
novel_mir_158	Bradi4g18590.2|pacid:21810595
novel_mir_158	Bradi3g52740.3|pacid:21833576
novel_mir_158	Bradi1g38687.1|pacid:21822643
novel_mir_158	Bradi1g38687.2|pacid:21822642
novel_mir_158	Bradi1g60350.1|pacid:21815553
novel_mir_158	Bradi3g49670.1|pacid:21827289
novel_mir_158	Bradi3g49670.3|pacid:21827290
novel_mir_158	Bradi1g45304.4|pacid:21821697
novel_mir_158	Bradi3g46747.1|pacid:21833460
novel_mir_159
novel_mir_16
novel_mir_160
novel_mir_161	Bradi1g01220.1|pacid:21815467
novel_mir_162
novel_mir_163	Bradi3g42620.1|pacid:21827789
novel_mir_163	Bradi1g08070.1|pacid:21816932
novel_mir_163	Bradi3g15327.1|pacid:21833286
novel_mir_163	Bradi3g42620.1|pacid:21827789
novel_mir_163	Bradi1g08070.1|pacid:21816932
novel_mir_163	Bradi3g15327.1|pacid:21833286
novel_mir_164	Bradi1g20780.1|pacid:21823131
novel_mir_164	Bradi1g20780.1|pacid:21823131
novel_mir_165	Bradi1g24340.1|pacid:21823151
novel_mir_166	Bradi1g61057.1|pacid:21820150
novel_mir_166	Bradi2g50870.1|pacid:21808931
novel_mir_166	Bradi1g04330.2|pacid:21818175
novel_mir_166	Bradi2g44480.1|pacid:21807938
novel_mir_166	Bradi1g23390.1|pacid:21817830
novel_mir_166	Bradi3g10640.1|pacid:21829289
novel_mir_166	Bradi2g24860.5|pacid:21808412
novel_mir_166	Bradi2g24860.4|pacid:21808413
novel_mir_166	Bradi2g24860.3|pacid:21808414
novel_mir_166	Bradi2g36237.1|pacid:21804665
novel_mir_166	Bradi2g36660.1|pacid:21805638
novel_mir_166	Bradi4g43860.2|pacid:21812516
novel_mir_166	Bradi4g43860.1|pacid:21812515
novel_mir_166	Bradi4g29390.1|pacid:21812935
novel_mir_167	Bradi1g43130.1|pacid:21823352
novel_mir_167	Bradi2g12080.1|pacid:21806377
novel_mir_167	Bradi4g06237.1|pacid:21809759
novel_mir_168
novel_mir_169	Bradi4g30665.1|pacid:21812355
novel_mir_17
novel_mir_170	Bradi2g37480.1|pacid:21805183
novel_mir_170	Bradi3g54020.1|pacid:21830176
novel_mir_170	Bradi3g20120.1|pacid:21829917
novel_mir_171	Bradi1g06200.1|pacid:21815575
novel_mir_171	Bradi1g41780.1|pacid:21818443
novel_mir_172	Bradi3g16250.1|pacid:21829442
novel_mir_172	Bradi1g60637.1|pacid:21815974
novel_mir_173
novel_mir_174	Bradi3g56250.1|pacid:21831456
novel_mir_175	Bradi1g30570.1|pacid:21821895
novel_mir_175	Bradi1g13320.1|pacid:21820236
novel_mir_175	Bradi3g06847.1|pacid:21827136
novel_mir_176
novel_mir_177
novel_mir_178	Bradi5g20726.2|pacid:21826498
novel_mir_179
novel_mir_180	Bradi3g17000.1|pacid:21829890
novel_mir_181	Bradi2g50870.1|pacid:21808931
novel_mir_181	Bradi1g61057.1|pacid:21820150
novel_mir_181	Bradi2g44480.1|pacid:21807938
novel_mir_181	Bradi3g10640.1|pacid:21829289
novel_mir_181	Bradi4g29390.1|pacid:21812935
novel_mir_181	Bradi2g50480.1|pacid:21808793
novel_mir_181	Bradi2g36660.1|pacid:21805638
novel_mir_181	Bradi4g43860.2|pacid:21812516
novel_mir_181	Bradi4g43860.1|pacid:21812515
novel_mir_181	Bradi2g28000.1|pacid:21806953
novel_mir_181	Bradi3g22380.1|pacid:21827734
novel_mir_181	Bradi2g20177.1|pacid:21806552
novel_mir_181	Bradi2g46360.1|pacid:21803806
novel_mir_182	Bradi3g03910.1|pacid:21831575
novel_mir_182	Bradi1g32850.1|pacid:21819522
novel_mir_182	Bradi1g58890.1|pacid:21815799
novel_mir_182	Bradi1g37377.1|pacid:21822972
novel_mir_182	Bradi1g37377.2|pacid:21822973
novel_mir_182	Bradi1g34327.1|pacid:21815113
novel_mir_183
novel_mir_184	Bradi4g05170.1|pacid:21810189
novel_mir_185	Bradi2g24380.1|pacid:21808913
novel_mir_185	Bradi2g24380.2|pacid:21808914
novel_mir_185	Bradi5g13500.2|pacid:21824741
novel_mir_185	Bradi4g09330.1|pacid:21813030
novel_mir_185	Bradi2g27700.1|pacid:21806276
novel_mir_185	Bradi2g27700.3|pacid:21806277
novel_mir_185	Bradi2g27700.2|pacid:21806278
novel_mir_185	Bradi3g27920.2|pacid:21829898
novel_mir_185	Bradi4g28300.1|pacid:21812526
novel_mir_185	Bradi4g27220.1|pacid:21814476
novel_mir_185	Bradi1g02960.1|pacid:21820265
novel_mir_185	Bradi2g25327.1|pacid:21807562
novel_mir_185	Bradi3g29950.1|pacid:21829966
novel_mir_185	Bradi3g35740.1|pacid:21826963
novel_mir_185	Bradi2g20440.2|pacid:21804710
novel_mir_185	Bradi2g20440.1|pacid:21804709
novel_mir_185	Bradi3g49670.1|pacid:21827289
novel_mir_185	Bradi3g49670.3|pacid:21827290
novel_mir_185	Bradi1g25430.2|pacid:21818551
novel_mir_185	Bradi3g46747.1|pacid:21833460
novel_mir_186
novel_mir_187
novel_mir_188
novel_mir_189	Bradi5g25680.1|pacid:21824027
novel_mir_189	Bradi5g01890.1|pacid:21824318
novel_mir_19	Bradi3g56250.1|pacid:21831456
novel_mir_190	Bradi3g46747.1|pacid:21833460
novel_mir_190	Bradi4g28270.1|pacid:21813996
novel_mir_190	Bradi4g28270.2|pacid:21813997
novel_mir_190	Bradi1g60350.1|pacid:21815553
novel_mir_190	Bradi3g29950.1|pacid:21829966
novel_mir_190	Bradi2g25327.1|pacid:21807562
novel_mir_190	Bradi1g41970.1|pacid:21814952
novel_mir_190	Bradi2g46080.1|pacid:21805043
novel_mir_190	Bradi3g49670.1|pacid:21827289
novel_mir_190	Bradi3g49670.3|pacid:21827290
novel_mir_190	Bradi1g25430.2|pacid:21818551
novel_mir_191	Bradi5g12407.1|pacid:21826546
novel_mir_191	Bradi4g02060.1|pacid:21814663
novel_mir_191	Bradi1g32660.1|pacid:21819809
novel_mir_191	Bradi1g41710.1|pacid:21814958
novel_mir_191	Bradi3g53730.1|pacid:21832729
novel_mir_192
novel_mir_193
novel_mir_194	Bradi4g28270.1|pacid:21813996
novel_mir_194	Bradi4g28270.2|pacid:21813997
novel_mir_194	Bradi1g60350.1|pacid:21815553
novel_mir_194	Bradi3g29950.1|pacid:21829966
novel_mir_194	Bradi2g25327.1|pacid:21807562
novel_mir_194	Bradi1g41970.1|pacid:21814952
novel_mir_194	Bradi5g04090.1|pacid:21825729
novel_mir_196	Bradi3g44280.1|pacid:21830385
novel_mir_196	Bradi1g55410.1|pacid:21820076
novel_mir_196	Bradi1g27280.1|pacid:21818429
novel_mir_196	Bradi5g05920.1|pacid:21825433
novel_mir_196	Bradi5g05920.2|pacid:21825434
novel_mir_196	Bradi3g08120.1|pacid:21831375
novel_mir_197	Bradi3g03910.1|pacid:21831575
novel_mir_197	Bradi1g58890.1|pacid:21815799
novel_mir_197	Bradi4g38600.1|pacid:21813921
novel_mir_197	Bradi5g01850.1|pacid:21825970
novel_mir_197	Bradi1g37377.1|pacid:21822972
novel_mir_197	Bradi1g37377.2|pacid:21822973
novel_mir_197	Bradi1g34327.1|pacid:21815113
novel_mir_197	Bradi1g32850.1|pacid:21819522
novel_mir_197	Bradi5g19230.1|pacid:21824603
novel_mir_197	Bradi2g05980.1|pacid:21808092
novel_mir_197	Bradi1g76677.1|pacid:21816833
novel_mir_197	Bradi5g04577.2|pacid:21825448
novel_mir_197	Bradi5g04577.1|pacid:21825447
novel_mir_197	Bradi3g37170.1|pacid:21830855
novel_mir_197	Bradi2g55770.1|pacid:21807989
novel_mir_197	Bradi4g34470.1|pacid:21814666
novel_mir_197	Bradi1g50390.1|pacid:21823052
novel_mir_197	Bradi2g07860.3|pacid:21807597
novel_mir_197	Bradi2g07860.2|pacid:21807596
novel_mir_197	Bradi2g15960.1|pacid:21808139
novel_mir_197	Bradi2g36370.1|pacid:21804735
novel_mir_197	Bradi2g36370.2|pacid:21804736
novel_mir_198	Bradi2g13223.4|pacid:21808158
novel_mir_198	Bradi3g44930.1|pacid:21829924
novel_mir_198	Bradi3g44930.2|pacid:21829923
novel_mir_198	Bradi5g08690.1|pacid:21824084
novel_mir_198	Bradi1g67210.1|pacid:21823430
novel_mir_198	Bradi4g34950.1|pacid:21812672
novel_mir_198	Bradi4g33290.1|pacid:21810915
novel_mir_198	Bradi1g42540.1|pacid:21814982
novel_mir_198	Bradi3g21710.1|pacid:21826925
novel_mir_198	Bradi2g44530.3|pacid:21804203
novel_mir_198	Bradi2g44530.1|pacid:21804202
novel_mir_198	Bradi3g39450.1|pacid:21832356
novel_mir_198	Bradi1g24400.1|pacid:21814975
novel_mir_198	Bradi3g61090.1|pacid:21828931
novel_mir_198	Bradi5g20090.2|pacid:21826574
novel_mir_198	Bradi5g20090.1|pacid:21826573
novel_mir_198	Bradi2g41230.1|pacid:21808146
novel_mir_199
novel_mir_200
novel_mir_201
novel_mir_202	Bradi1g65150.3|pacid:21818109
novel_mir_202	Bradi1g65150.1|pacid:21818110
novel_mir_202	Bradi1g65150.2|pacid:21818108
novel_mir_203	Bradi1g18990.1|pacid:21821189
novel_mir_203	Bradi2g58070.1|pacid:21807484
novel_mir_203	Bradi1g71570.1|pacid:21817239
novel_mir_203	Bradi5g19590.1|pacid:21826103
novel_mir_203	Bradi5g24090.2|pacid:21824739
novel_mir_203	Bradi5g24090.3|pacid:21824738
novel_mir_203	Bradi5g24090.1|pacid:21824737
novel_mir_203	Bradi3g35197.1|pacid:21827036
novel_mir_203	Bradi3g43737.4|pacid:21828379
novel_mir_203	Bradi3g43737.3|pacid:21828381
novel_mir_203	Bradi3g43737.2|pacid:21828380
novel_mir_204	Bradi3g52740.3|pacid:21833576
novel_mir_204	Bradi4g10380.1|pacid:21814187
novel_mir_204	Bradi4g20020.1|pacid:21814206
novel_mir_204	Bradi1g78570.1|pacid:21819777
novel_mir_204	Bradi1g60350.1|pacid:21815553
novel_mir_204	Bradi4g31100.1|pacid:21811995
novel_mir_204	Bradi5g10310.3|pacid:21824196
novel_mir_204	Bradi2g55497.1|pacid:21805137
novel_mir_204	Bradi5g18760.1|pacid:21825888
novel_mir_205	Bradi2g45180.2|pacid:21804825
novel_mir_205	Bradi2g45180.1|pacid:21804824
novel_mir_205	Bradi4g33290.1|pacid:21810915
novel_mir_205	Bradi1g67210.1|pacid:21823430
novel_mir_205	Bradi2g44530.3|pacid:21804203
novel_mir_205	Bradi2g44530.1|pacid:21804202
novel_mir_205	Bradi3g21710.1|pacid:21826925
novel_mir_205	Bradi4g34950.1|pacid:21812672
novel_mir_205	Bradi1g42540.1|pacid:21814982
novel_mir_205	Bradi3g44930.1|pacid:21829924
novel_mir_205	Bradi3g44930.2|pacid:21829923
novel_mir_205	Bradi5g20090.2|pacid:21826574
novel_mir_205	Bradi5g20090.1|pacid:21826573
novel_mir_205	Bradi2g13223.4|pacid:21808158
novel_mir_205	Bradi1g44690.1|pacid:21818146
novel_mir_205	Bradi5g08690.1|pacid:21824084
novel_mir_205	Bradi3g39450.1|pacid:21832356
novel_mir_205	Bradi1g24400.1|pacid:21814975
novel_mir_205	Bradi3g61090.1|pacid:21828931
novel_mir_205	Bradi2g41230.1|pacid:21808146
novel_mir_206	Bradi1g64880.1|pacid:21820135
novel_mir_206	Bradi3g51150.1|pacid:21833031
novel_mir_206	Bradi3g51150.2|pacid:21833032
novel_mir_206	Bradi1g50170.1|pacid:21822894
novel_mir_206	Bradi4g05390.1|pacid:21813750
novel_mir_206	Bradi5g14430.1|pacid:21826625
novel_mir_206	Bradi5g17087.1|pacid:21825272
novel_mir_206	Bradi2g12850.1|pacid:21802998
novel_mir_206	Bradi3g08120.1|pacid:21831375
novel_mir_206	Bradi2g05980.1|pacid:21808092
novel_mir_207	Bradi1g32850.1|pacid:21819522
novel_mir_207	Bradi1g58890.1|pacid:21815799
novel_mir_207	Bradi1g37377.1|pacid:21822972
novel_mir_207	Bradi1g37377.2|pacid:21822973
novel_mir_207	Bradi1g34327.1|pacid:21815113
novel_mir_207	Bradi2g44000.1|pacid:21804031
novel_mir_207	Bradi3g18240.1|pacid:21832542
novel_mir_207	Bradi3g18240.2|pacid:21832543
novel_mir_207	Bradi1g76677.1|pacid:21816833
novel_mir_207	Bradi3g18240.3|pacid:21832544
novel_mir_207	Bradi2g47267.1|pacid:21808974
novel_mir_207	Bradi2g47267.2|pacid:21808975
novel_mir_207	Bradi3g37170.1|pacid:21830855
novel_mir_207	Bradi2g55770.1|pacid:21807989
novel_mir_207	Bradi4g34470.1|pacid:21814666
novel_mir_207	Bradi2g07860.3|pacid:21807597
novel_mir_207	Bradi2g07860.2|pacid:21807596
novel_mir_207	Bradi5g24267.1|pacid:21823950
novel_mir_207	Bradi3g03910.1|pacid:21831575
novel_mir_207	Bradi3g16880.2|pacid:21827975
novel_mir_207	Bradi3g16880.1|pacid:21827974
novel_mir_207	Bradi3g47270.1|pacid:21831723
novel_mir_207	Bradi1g26670.1|pacid:21816476
novel_mir_208
novel_mir_209
novel_mir_211	Bradi4g03757.1|pacid:21813141
novel_mir_211	Bradi3g02120.1|pacid:21828826
novel_mir_212	Bradi3g02497.3|pacid:21829238
novel_mir_212	Bradi3g22380.1|pacid:21827734
novel_mir_212	Bradi2g28000.1|pacid:21806953
novel_mir_212	Bradi4g11510.2|pacid:21810760
novel_mir_212	Bradi2g36237.1|pacid:21804665
novel_mir_212	Bradi1g04330.2|pacid:21818175
novel_mir_212	Bradi2g24860.3|pacid:21808414
novel_mir_212	Bradi2g24860.4|pacid:21808413
novel_mir_212	Bradi2g24860.5|pacid:21808412
novel_mir_212	Bradi4g05570.1|pacid:21813326
novel_mir_212	Bradi3g22920.1|pacid:21830615
novel_mir_212	Bradi2g13010.2|pacid:21805882
novel_mir_212	Bradi2g13010.1|pacid:21805880
novel_mir_212	Bradi1g51080.1|pacid:21818697
novel_mir_212	Bradi4g28270.2|pacid:21813997
novel_mir_212	Bradi4g28270.1|pacid:21813996
novel_mir_212	Bradi3g58067.1|pacid:21831492
novel_mir_212	Bradi3g25680.1|pacid:21828977
novel_mir_212	Bradi1g47387.1|pacid:21820847
novel_mir_212	Bradi1g47387.2|pacid:21820848
novel_mir_212	Bradi2g46080.1|pacid:21805043
novel_mir_212	Bradi4g08810.1|pacid:21812882
novel_mir_212	Bradi1g60350.1|pacid:21815553
novel_mir_212	Bradi3g36500.1|pacid:21833113
novel_mir_212	Bradi3g15457.1|pacid:21833642
novel_mir_212	Bradi2g11350.2|pacid:21807350
novel_mir_212	Bradi2g11350.1|pacid:21807348
novel_mir_212	Bradi2g11350.3|pacid:21807349
novel_mir_212	Bradi2g08100.1|pacid:21807994
novel_mir_212	Bradi4g34860.4|pacid:21813504
novel_mir_212	Bradi4g34860.2|pacid:21813503
novel_mir_212	Bradi3g00440.2|pacid:21827285
novel_mir_212	Bradi3g00440.1|pacid:21827284
novel_mir_212	Bradi1g47367.1|pacid:21820189
novel_mir_212	Bradi1g47367.2|pacid:21820188
novel_mir_212	Bradi1g62500.1|pacid:21823006
novel_mir_212	Bradi2g60630.1|pacid:21808372
novel_mir_212	Bradi3g56087.1|pacid:21829110
novel_mir_212	Bradi3g27900.1|pacid:21831039
novel_mir_212	Bradi1g48477.1|pacid:21816775
novel_mir_212	Bradi2g36660.1|pacid:21805638
novel_mir_212	Bradi3g35890.1|pacid:21831207
novel_mir_212	Bradi2g38827.1|pacid:21807471
novel_mir_212	Bradi4g07861.1|pacid:21813929
novel_mir_212	Bradi3g51260.2|pacid:21827707
novel_mir_212	Bradi3g51260.1|pacid:21827706
novel_mir_212	Bradi1g03160.1|pacid:21817150
novel_mir_212	Bradi4g30710.1|pacid:21813745
novel_mir_212	Bradi3g44030.2|pacid:21833129
novel_mir_212	Bradi5g02890.3|pacid:21824867
novel_mir_212	Bradi3g40710.1|pacid:21831342
novel_mir_212	Bradi1g61057.1|pacid:21820150
novel_mir_212	Bradi4g12750.2|pacid:21812102
novel_mir_212	Bradi5g08500.1|pacid:21824650
novel_mir_212	Bradi2g50870.1|pacid:21808931
novel_mir_212	Bradi1g72260.1|pacid:21823536
novel_mir_212	Bradi1g29000.1|pacid:21815654
novel_mir_212	Bradi3g12020.1|pacid:21832081
novel_mir_212	Bradi2g11560.1|pacid:21806027
novel_mir_213
novel_mir_214	Bradi1g54660.1|pacid:21818634
novel_mir_214	Bradi3g44030.2|pacid:21833129
novel_mir_214	Bradi4g30710.1|pacid:21813745
novel_mir_214	Bradi1g03160.1|pacid:21817150
novel_mir_214	Bradi3g51260.1|pacid:21827706
novel_mir_214	Bradi3g51260.2|pacid:21827707
novel_mir_214	Bradi4g03220.1|pacid:21814526
novel_mir_214	Bradi5g04810.1|pacid:21824374
novel_mir_214	Bradi5g20950.1|pacid:21824753
novel_mir_214	Bradi1g45270.2|pacid:21819243
novel_mir_214	Bradi1g42810.1|pacid:21816767
novel_mir_214	Bradi1g53420.2|pacid:21815845
novel_mir_214	Bradi3g34310.1|pacid:21832955
novel_mir_214	Bradi2g20340.1|pacid:21806798
novel_mir_214	Bradi2g38827.1|pacid:21807471
novel_mir_214	Bradi2g51040.2|pacid:21803338
novel_mir_214	Bradi2g05445.2|pacid:21803641
novel_mir_214	Bradi2g05445.1|pacid:21803640
novel_mir_214	Bradi2g13670.1|pacid:21808806
novel_mir_214	Bradi4g03230.1|pacid:21812230
novel_mir_214	Bradi5g19220.1|pacid:21823843
novel_mir_214	Bradi4g33290.1|pacid:21810915
novel_mir_214	Bradi2g03130.1|pacid:21807143
novel_mir_214	Bradi1g78610.1|pacid:21818544
novel_mir_215	Bradi3g34557.2|pacid:21832420
novel_mir_215	Bradi3g34557.1|pacid:21832421
novel_mir_216	Bradi3g52740.3|pacid:21833576
novel_mir_216	Bradi4g38600.1|pacid:21813921
novel_mir_216	Bradi4g31100.1|pacid:21811995
novel_mir_216	Bradi4g10380.1|pacid:21814187
novel_mir_216	Bradi3g27520.1|pacid:21831448
novel_mir_216	Bradi5g10310.3|pacid:21824196
novel_mir_216	Bradi1g02840.1|pacid:21819066
novel_mir_216	Bradi3g06880.1|pacid:21829990
novel_mir_217
novel_mir_218	Bradi3g43840.2|pacid:21832874
novel_mir_218	Bradi3g03910.1|pacid:21831575
novel_mir_218	Bradi2g44400.2|pacid:21807033
novel_mir_218	Bradi2g44400.1|pacid:21807032
novel_mir_218	Bradi4g38600.1|pacid:21813921
novel_mir_218	Bradi5g25070.1|pacid:21824372
novel_mir_218	Bradi5g19230.1|pacid:21824603
novel_mir_218	Bradi5g01850.1|pacid:21825970
novel_mir_218	Bradi1g34327.1|pacid:21815113
novel_mir_218	Bradi5g04577.2|pacid:21825448
novel_mir_218	Bradi5g04577.1|pacid:21825447
novel_mir_218	Bradi1g50390.1|pacid:21823052
novel_mir_218	Bradi3g08680.1|pacid:21831351
novel_mir_218	Bradi3g08680.2|pacid:21831352
novel_mir_219	Bradi2g17847.1|pacid:21805808
novel_mir_220	Bradi3g01527.2|pacid:21828102
novel_mir_220	Bradi3g01527.1|pacid:21828101
novel_mir_220	Bradi5g22842.1|pacid:21825908
novel_mir_221	Bradi3g34557.2|pacid:21832420
novel_mir_221	Bradi3g34557.1|pacid:21832421
novel_mir_221	Bradi2g46420.1|pacid:21803124
novel_mir_221	Bradi1g59600.1|pacid:21818066
novel_mir_221	Bradi4g30820.1|pacid:21813801
novel_mir_222	Bradi3g52740.3|pacid:21833576
novel_mir_222	Bradi4g38600.1|pacid:21813921
novel_mir_222	Bradi1g53320.1|pacid:21823167
novel_mir_222	Bradi4g10380.1|pacid:21814187
novel_mir_222	Bradi1g02840.1|pacid:21819066
novel_mir_222	Bradi1g78570.1|pacid:21819777
novel_mir_222	Bradi3g27520.1|pacid:21831448
novel_mir_222	Bradi5g10310.3|pacid:21824196
novel_mir_222	Bradi2g27920.1|pacid:21807961
novel_mir_222	Bradi2g55497.1|pacid:21805137
novel_mir_222	Bradi1g60890.1|pacid:21815557
novel_mir_222	Bradi4g31100.1|pacid:21811995
novel_mir_222	Bradi1g14810.1|pacid:21815935
novel_mir_222	Bradi3g21077.1|pacid:21831536
novel_mir_222	Bradi1g39270.1|pacid:21821270
novel_mir_222	Bradi3g29950.1|pacid:21829966
novel_mir_222	Bradi2g25327.1|pacid:21807562
novel_mir_222	Bradi1g60350.1|pacid:21815553
novel_mir_223
novel_mir_224	Bradi4g06390.1|pacid:21812029
novel_mir_224	Bradi2g23740.1|pacid:21806584
novel_mir_224	Bradi1g63200.1|pacid:21816574
novel_mir_224	Bradi3g15540.1|pacid:21833239
novel_mir_224	Bradi1g71570.1|pacid:21817239
novel_mir_224	Bradi5g19590.1|pacid:21826103
novel_mir_224	Bradi2g18447.1|pacid:21807962
novel_mir_224	Bradi1g54190.1|pacid:21815376
novel_mir_224	Bradi1g20060.1|pacid:21823063
novel_mir_224	Bradi3g58172.2|pacid:21831716
novel_mir_224	Bradi1g41740.1|pacid:21818942
novel_mir_224	Bradi2g32870.1|pacid:21809134
novel_mir_224	Bradi1g74980.1|pacid:21821651
novel_mir_224	Bradi5g04577.2|pacid:21825448
novel_mir_224	Bradi5g04577.1|pacid:21825447
novel_mir_224	Bradi2g03460.4|pacid:21809736
novel_mir_224	Bradi2g03460.2|pacid:21809734
novel_mir_224	Bradi2g03460.3|pacid:21809735
novel_mir_224	Bradi2g03460.5|pacid:21809737
novel_mir_224	Bradi3g30080.3|pacid:21827387
novel_mir_224	Bradi3g30080.1|pacid:21827386
novel_mir_224	Bradi4g02625.1|pacid:21809902
novel_mir_224	Bradi3g07980.1|pacid:21827181
novel_mir_224	Bradi3g07980.2|pacid:21827182
novel_mir_224	Bradi3g43230.1|pacid:21831752
novel_mir_224	Bradi2g15790.1|pacid:21806822
novel_mir_224	Bradi5g13357.1|pacid:21825178
novel_mir_225	Bradi2g28000.1|pacid:21806953
novel_mir_225	Bradi3g22380.1|pacid:21827734
novel_mir_225	Bradi1g60350.1|pacid:21815553
novel_mir_225	Bradi2g24860.5|pacid:21808412
novel_mir_225	Bradi2g24860.4|pacid:21808413
novel_mir_225	Bradi2g24860.3|pacid:21808414
novel_mir_225	Bradi1g04330.2|pacid:21818175
novel_mir_225	Bradi2g36237.1|pacid:21804665
novel_mir_225	Bradi3g58067.1|pacid:21831492
novel_mir_225	Bradi2g13010.1|pacid:21805880
novel_mir_225	Bradi2g13010.2|pacid:21805882
novel_mir_225	Bradi3g00440.1|pacid:21827284
novel_mir_225	Bradi3g00440.2|pacid:21827285
novel_mir_225	Bradi4g34860.2|pacid:21813503
novel_mir_225	Bradi4g34860.4|pacid:21813504
novel_mir_225	Bradi3g56087.1|pacid:21829110
novel_mir_225	Bradi3g02497.3|pacid:21829238
novel_mir_225	Bradi1g29000.1|pacid:21815654
novel_mir_225	Bradi4g05570.1|pacid:21813326
novel_mir_225	Bradi1g47387.2|pacid:21820848
novel_mir_225	Bradi3g16440.1|pacid:21828608
novel_mir_225	Bradi1g47387.1|pacid:21820847
novel_mir_225	Bradi1g62500.1|pacid:21823006
novel_mir_225	Bradi1g72260.1|pacid:21823536
novel_mir_225	Bradi3g09120.1|pacid:21827396
novel_mir_225	Bradi2g51180.2|pacid:21803750
novel_mir_225	Bradi1g28990.1|pacid:21816602
novel_mir_225	Bradi2g19730.1|pacid:21803942
novel_mir_225	Bradi1g48477.1|pacid:21816775
novel_mir_225	Bradi3g01667.3|pacid:21828469
novel_mir_225	Bradi3g01667.2|pacid:21828468
novel_mir_225	Bradi3g01667.1|pacid:21828470
novel_mir_225	Bradi5g02340.1|pacid:21826095
novel_mir_226
novel_mir_227	Bradi3g03910.1|pacid:21831575
novel_mir_227	Bradi4g38600.1|pacid:21813921
novel_mir_227	Bradi1g50390.1|pacid:21823052
novel_mir_227	Bradi5g19230.1|pacid:21824603
novel_mir_227	Bradi3g46930.1|pacid:21830218
novel_mir_227	Bradi5g01850.1|pacid:21825970
novel_mir_227	Bradi2g14200.1|pacid:21806500
novel_mir_227	Bradi5g25070.1|pacid:21824372
novel_mir_227	Bradi1g34327.1|pacid:21815113
novel_mir_227	Bradi3g31810.1|pacid:21828309
novel_mir_227	Bradi3g51260.1|pacid:21827706
novel_mir_227	Bradi3g51260.2|pacid:21827707
novel_mir_227	Bradi2g13670.1|pacid:21808806
novel_mir_227	Bradi3g44030.2|pacid:21833129
novel_mir_227	Bradi3g47890.2|pacid:21826875
novel_mir_227	Bradi1g42810.1|pacid:21816767
novel_mir_227	Bradi4g07420.1|pacid:21814505
novel_mir_227	Bradi2g51040.2|pacid:21803338
novel_mir_227	Bradi2g31560.2|pacid:21807746
novel_mir_227	Bradi2g38827.1|pacid:21807471
novel_mir_227	Bradi3g06402.1|pacid:21832312
novel_mir_228
novel_mir_229
novel_mir_230
novel_mir_231	Bradi1g56600.1|pacid:21817604
novel_mir_232
novel_mir_233	Bradi5g13357.1|pacid:21825178
novel_mir_233	Bradi1g30140.1|pacid:21816872
novel_mir_234	Bradi3g00227.2|pacid:21830459
novel_mir_234	Bradi3g00227.1|pacid:21830458
novel_mir_234	Bradi4g43410.1|pacid:21814290
novel_mir_235	Bradi3g26780.4|pacid:21828002
novel_mir_235	Bradi3g26780.2|pacid:21828001
novel_mir_235	Bradi3g26780.3|pacid:21828003
novel_mir_235	Bradi4g35630.1|pacid:21812158
novel_mir_236	Bradi2g50870.1|pacid:21808931
novel_mir_236	Bradi1g61057.1|pacid:21820150
novel_mir_236	Bradi3g10640.1|pacid:21829289
novel_mir_237	Bradi3g44030.2|pacid:21833129
novel_mir_237	Bradi4g30710.1|pacid:21813745
novel_mir_237	Bradi1g03160.1|pacid:21817150
novel_mir_237	Bradi3g51260.1|pacid:21827706
novel_mir_237	Bradi3g51260.2|pacid:21827707
novel_mir_237	Bradi4g03220.1|pacid:21814526
novel_mir_237	Bradi5g04810.1|pacid:21824374
novel_mir_237	Bradi3g03910.1|pacid:21831575
novel_mir_237	Bradi5g20950.1|pacid:21824753
novel_mir_237	Bradi1g42810.1|pacid:21816767
novel_mir_237	Bradi1g53420.2|pacid:21815845
novel_mir_237	Bradi3g34310.1|pacid:21832955
novel_mir_237	Bradi2g20340.1|pacid:21806798
novel_mir_237	Bradi2g38827.1|pacid:21807471
novel_mir_237	Bradi2g51040.2|pacid:21803338
novel_mir_237	Bradi2g05445.2|pacid:21803641
novel_mir_237	Bradi2g05445.1|pacid:21803640
novel_mir_237	Bradi2g13670.1|pacid:21808806
novel_mir_237	Bradi4g03230.1|pacid:21812230
novel_mir_237	Bradi1g54660.1|pacid:21818634
novel_mir_237	Bradi1g32850.1|pacid:21819522
novel_mir_237	Bradi4g33290.1|pacid:21810915
novel_mir_237	Bradi1g58890.1|pacid:21815799
novel_mir_237	Bradi1g37377.1|pacid:21822972
novel_mir_237	Bradi1g37377.2|pacid:21822973
novel_mir_237	Bradi1g34327.1|pacid:21815113
novel_mir_238	Bradi1g24830.1|pacid:21816017
novel_mir_238	Bradi4g07541.1|pacid:21810490
